# Supplementary material for: Impact of geopolitical risks and innovation on global defense stock return
Source: PLoS One. 2025 Feb 21;20(2):e0312155. doi: 10.1371/journal.pone.0312155 (PMC11844836; doi:10.1371/journal.pone.0312155)
Supplement: S1 Data — (XLSX) [file pone.0312155.s007.xlsx]

## Sheet: GPR
Date	LMT	GPR	Date	RYTT	GPR	Date	NOC	GPR	Date	BA	GPR	Date	GD	GPR	Date	BAES	GPR	Date	NORINCO	GPR	Date	AVIC	GPR	Date	CAERO	GPR	Date	CETC	GPR	Date	LHX	GPR	Date	LDOF	GPR	Date	AIR	GPR	Date	CSSC	GPR	Date	TCFP	GPR	Date	HII	GPR	Date	LDOS
2014-01-02	-0.0175759	74.59	2015-01-15	0.00890795	93.69	2014-01-02	-0.0121139	74.59	2014-01-02	0.00131791	74.59	2014-01-02	-0.00840783	74.59	2014-01-02	-0.0103987	74.59	2014-01-02	0	74.59	2014-01-02	0.0125002	74.59	2014-01-02	0.00851069	74.59	2014-01-02	-0.00783201	74.59	2014-01-02	-0.0192355	74.59	2014-01-02	-0.010959	74.59	2014-01-02	0.0131721	74.59	2014-01-02	0.0210657	74.59	2014-01-02	0.00234767	74.59	2014-01-02	-0.0236072	74.59	2014-01-02	-0.00498024
2014-01-03	0.00675471	75.21	2015-01-16	0	94.07	2014-01-03	0.00308629	75.21	2014-01-03	0.006927	75.21	2014-01-03	-0.000105546	75.21	2014-01-03	0.00394112	75.21	2014-01-03	0.00624166	75.21	2014-01-03	-0.0156498	75.21	2014-01-03	-0.0290187	75.21	2014-01-03	-0.0136742	75.21	2014-01-03	0.0119032	75.21	2014-01-03	0.0181989	75.21	2014-01-03	-0.00265604	75.21	2014-01-03	-0.000579207	75.21	2014-01-03	0.0158616	75.21	2014-01-03	0.00578462	75.21	2014-01-03	0.0145775
2014-01-06	-0.00531807	77.29	2015-01-19	0	94.05	2014-01-06	0.00193509	77.29	2014-01-06	0.00572403	77.29	2014-01-06	-0.00295983	77.29	2014-01-06	-0.00138921	77.29	2014-01-06	-0.0316053	77.29	2014-01-06	-0.0396835	77.29	2014-01-06	-0.0446005	77.29	2014-01-06	-0.0339016	77.29	2014-01-06	-0.00724116	77.29	2014-01-06	0.00718781	77.29	2014-01-06	-0.0173482	77.29	2014-01-06	-0.0169446	77.29	2014-01-06	-0.00694813	77.29	2014-01-06	0.0181558	77.29	2014-01-06	-0.0113522
2014-01-07	0.0158028	77.6	2015-01-20	0	96.24	2014-01-07	0.00621963	77.6	2014-01-07	0.0150584	77.6	2014-01-07	0.00843353	77.6	2014-01-07	-0.0121214	77.6	2014-01-07	0.0100412	77.6	2014-01-07	0.0065431	77.6	2014-01-07	0.011338	77.6	2014-01-07	0.0411218	77.6	2014-01-07	0.00304768	77.6	2014-01-07	0.0133395	77.6	2014-01-07	0.00862229	77.6	2014-01-07	0.0324666	77.6	2014-01-07	-0.00253861	77.6	2014-01-07	0.0126912	77.6	2014-01-07	0.0234352
2014-01-08	-0.000740467	78.53	2015-01-21	0	98.72	2014-01-08	0.00592078	78.53	2014-01-08	0.00220382	78.53	2014-01-08	-0.00568482	78.53	2014-01-08	0.000234494	78.53	2014-01-08	0.0054348	78.53	2014-01-08	-0.00763779	78.53	2014-01-08	0.0123251	78.53	2014-01-08	0.0761614	78.53	2014-01-08	-0.0160681	78.53	2014-01-08	-0.00620294	78.53	2014-01-08	-0.0100666	78.53	2014-01-08	0.00114025	78.53	2014-01-08	-0.00509663	78.53	2014-01-08	-0.00483677	78.53	2014-01-08	0.00171429
2014-01-09	0.00154762	78.55	2015-01-22	0	100.11	2014-01-09	0.0038125	78.55	2014-01-09	0.00925965	78.55	2014-01-09	0.00536985	78.55	2014-01-09	0.00794026	78.55	2014-01-09	-0.00180832	78.55	2014-01-09	-0.0132306	78.55	2014-01-09	-0.0409148	78.55	2014-01-09	-0.026344	78.55	2014-01-09	0.00675083	78.55	2014-01-09	0.0106102	78.55	2014-01-09	-0.0116302	78.55	2014-01-09	-0.0353763	78.55	2014-01-09	0.00382491	78.55	2014-01-09	0.00132144	78.55	2014-01-09	0.00455711
2014-01-10	0.00482931	79.52	2015-01-23	0	99.63	2014-01-10	0.00637933	79.52	2014-01-10	-0.00161955	79.52	2014-01-10	-0.00136605	79.52	2014-01-10	0.00949191	79.52	2014-01-10	-0.0201104	79.52	2014-01-10	-0.0235834	79.52	2014-01-10	0	79.52	2014-01-10	-0.0362409	79.52	2014-01-10	0.00859249	79.52	2014-01-10	0.00526317	79.52	2014-01-10	0.0103647	79.52	2014-01-10	-0.0589657	79.52	2014-01-10	0.0122261	79.52	2014-01-10	0.0188592	79.52	2014-01-10	-0.000852879
2014-01-13	0.00978801	79.53	2015-01-26	0.0276386	103.8	2014-01-13	-0.00637933	79.53	2014-01-13	-0.00849262	79.53	2014-01-13	-0.00094682	79.53	2014-01-13	-0.00995724	79.53	2014-01-13	-0.0224099	79.53	2014-01-13	0.00227015	79.53	2014-01-13	-0.00698489	79.53	2014-01-13	-0.0280695	79.53	2014-01-13	-0.0147545	79.53	2014-01-13	0.00871086	79.53	2014-01-13	0.0090042	79.53	2014-01-13	-0.0176884	79.53	2014-01-13	-0.0111662	79.53	2014-01-13	0.00452538	79.53	2014-01-13	-0.0265145
2014-01-14	0.00330754	81.46	2015-01-27	0	105.88	2014-01-14	0.0127182	81.46	2014-01-14	-0.00491612	81.46	2014-01-14	0.00994929	81.46	2014-01-14	-0.00349691	81.46	2014-01-14	0.0131334	81.46	2014-01-14	0.00790518	81.46	2014-01-14	0.0173716	81.46	2014-01-14	0.0372536	81.46	2014-01-14	0.0195285	81.46	2014-01-14	0.0129256	81.46	2014-01-14	0.00572043	81.46	2014-01-14	0.0393678	81.46	2014-01-14	0.00843887	81.46	2014-01-14	0.0119685	81.46	2014-01-14	0.00669483
2014-01-15	0.0136431	83	2015-01-28	0	107.66	2014-01-15	0.00655349	83	2014-01-15	0.00434737	83	2014-01-15	-0.00386323	83	2014-01-15	0.0194271	83	2014-01-15	0.034802	83	2014-01-15	0.0156253	83	2014-01-15	0.0294139	83	2014-01-15	-0.00211193	83	2014-01-15	0.0107659	83	2014-01-15	0.0789884	83	2014-01-15	0.00957964	83	2014-01-15	0.00549956	83	2014-01-15	0.0176996	83	2014-01-15	0.0122468	83	2014-01-15	0.0129704
2014-01-16	-6.51487e-05	81.16	2015-01-29	0	108.85	2014-01-16	0.00347208	81.16	2014-01-16	-0.00291992	81.16	2014-01-16	-0.00198963	81.16	2014-01-16	0.0100274	81.16	2014-01-16	0.0151856	81.16	2014-01-16	-0.011136	81.16	2014-01-16	0.0044494	81.16	2014-01-16	-0.00070497	81.16	2014-01-16	0.00782198	81.16	2014-01-16	-0.0207841	81.16	2014-01-16	0.00616036	81.16	2014-01-16	0.00970293	81.16	2014-01-16	-0.000825934	81.16	2014-01-16	-0.000839807	81.16	2014-01-16	-0.0147125
2014-01-17	0.00214767	79.57	2015-01-30	0	109.95	2014-01-17	-0.000422779	79.57	2014-01-17	0.00178145	79.57	2014-01-17	0.000733484	79.57	2014-01-17	0.00768018	79.57	2014-01-17	-0.0187925	79.57	2014-01-17	-0.0260934	79.57	2014-01-17	-0.00891868	79.57	2014-01-17	0.00842702	79.57	2014-01-17	-0.000708567	79.57	2014-01-17	0.0278791	79.57	2014-01-17	0.000701631	79.57	2014-01-17	-0.0213488	79.57	2014-01-17	0.011093	79.57	2014-01-17	0.000210018	79.57	2014-01-17	-0.00553695
2014-01-20	0	79.33	2015-02-02	0	111.3	2014-01-20	0	79.33	2014-01-20	0	79.33	2014-01-20	0	79.33	2014-01-20	-0.000675295	79.33	2014-01-20	0.00809721	79.33	2014-01-20	-0.0023015	79.33	2014-01-20	0.00111919	79.33	2014-01-20	-0.0126673	79.33	2014-01-20	0	79.33	2014-01-20	-0.016634	79.33	2014-01-20	-0.000350754	79.33	2014-01-20	-0.00991334	79.33	2014-01-20	-0.000408664	79.33	2014-01-20	0	79.33	2014-01-20	0
2014-01-21	0.00181865	81.13	2015-02-03	0	115.46	2014-01-21	0.0080024	81.13	2014-01-21	0.00857766	81.13	2014-01-21	-0.00178225	81.13	2014-01-21	-0.0149731	81.13	2014-01-21	0.00803217	81.13	2014-01-21	0.0114549	81.13	2014-01-21	0	81.13	2014-01-21	0.0293112	81.13	2014-01-21	-0.000567215	81.13	2014-01-21	0.0345403	81.13	2014-01-21	-0.000175423	81.13	2014-01-21	0.00682597	81.13	2014-01-21	0.00611249	81.13	2014-01-21	0.00950945	81.13	2014-01-21	-0.00234055
2014-01-22	0.0164123	82.28	2015-02-04	0	115.13	2014-01-22	0.009436	82.28	2014-01-22	0.018879	82.28	2014-01-22	0.0446342	82.28	2014-01-22	-0.00803217	82.28	2014-01-22	0.0184946	82.28	2014-01-22	0.0225235	82.28	2014-01-22	0.0199342	82.28	2014-01-22	0.0430753	82.28	2014-01-22	0.0048111	82.28	2014-01-22	0.00308167	82.28	2014-01-22	0.00175285	82.28	2014-01-22	0.039411	82.28	2014-01-22	-0.00305157	82.28	2014-01-22	0.0183435	82.28	2014-01-22	-0.00823534
2014-01-23	-0.0401174	81.79	2015-02-05	0	115.88	2014-01-23	-0.0237165	81.79	2014-01-23	-0.0214234	81.79	2014-01-23	0.0188872	81.79	2014-01-23	0.00734622	81.79	2014-01-23	0.0147253	81.79	2014-01-23	-0.00111421	81.79	2014-01-23	-0.0032949	81.79	2014-01-23	0.0588405	81.79	2014-01-23	-0.015363	81.79	2014-01-23	0.00537017	81.79	2014-01-23	-0.0392908	81.79	2014-01-23	0.0165098	81.79	2014-01-23	-0.00572131	81.79	2014-01-23	-0.00748223	81.79	2014-01-23	-0.00147776
2014-01-24	-0.0183073	82.25	2015-02-06	0	118.8	2014-01-24	-0.0350761	82.25	2014-01-24	-0.0335331	82.25	2014-01-24	-0.0324255	82.25	2014-01-24	-0.0166055	82.25	2014-01-24	0.0128152	82.25	2014-01-24	0.00887908	82.25	2014-01-24	0.00876238	82.25	2014-01-24	0.00124147	82.25	2014-01-24	-0.0246711	82.25	2014-01-24	-0.0255729	82.25	2014-01-24	-0.039381	82.25	2014-01-24	0.00408521	82.25	2014-01-24	-0.0244775	82.25	2014-01-24	-0.0393442	82.25	2014-01-24	-0.00980837
2014-01-27	-0.0050207	80.69	2015-02-09	0	118.17	2014-01-27	-0.00663279	80.69	2014-01-27	0.0051823	80.69	2014-01-27	0.0165443	80.69	2014-01-27	0.00533458	80.69	2014-01-27	0.0259755	80.69	2014-01-27	-0.00442969	80.69	2014-01-27	-0.0198244	80.69	2014-01-27	0.00123993	80.69	2014-01-27	0.00935953	80.69	2014-01-27	-0.00157109	80.69	2014-01-27	-0.000379003	80.69	2014-01-27	0.00116414	80.69	2014-01-27	0	80.69	2014-01-27	-0.00493457	80.69	2014-01-27	-0.00659277
2014-01-28	0.00853375	81.32	2015-02-10	0	119.44	2014-01-28	-0.00614127	81.32	2014-01-28	-0.00196757	81.32	2014-01-28	0.00548767	81.32	2014-01-28	0.0114997	81.32	2014-01-28	-0.0225857	81.32	2014-01-28	-0.00779948	81.32	2014-01-28	-0.0213611	81.32	2014-01-28	-0.00996272	81.32	2014-01-28	0.0250121	81.32	2014-01-28	0.0256126	81.32	2014-01-28	0.0384842	81.32	2014-01-28	-0.0122916	81.32	2014-01-28	0.00481828	81.32	2014-01-28	0.00952541	81.32	2014-01-28	0.0101706
2014-01-29	-0.00629167	81.26	2015-02-11	0	118.2	2014-01-29	0.00107076	81.26	2014-01-29	-0.0547969	81.26	2014-01-29	-0.0149369	81.26	2014-01-29	-0.0131202	81.26	2014-01-29	0.0479035	81.26	2014-01-29	0.0221248	81.26	2014-01-29	0.0169018	81.26	2014-01-29	0.0192135	81.26	2014-01-29	0.000567698	81.26	2014-01-29	0.00611155	81.26	2014-01-29	-0.023435	81.26	2014-01-29	0.0232839	81.26	2014-01-29	-0.00146398	81.26	2014-01-29	-0.00694781	81.26	2014-01-29	-0.0143887
2014-01-30	0.00885111	78.72	2015-02-12	0	115.7	2014-01-30	0.00993885	78.72	2014-01-30	-0.0253613	78.72	2014-01-30	0.0148374	78.72	2014-01-30	0.010143	78.72	2014-01-30	0.0533879	78.72	2014-01-30	0.014123	78.72	2014-01-30	0.0100056	78.72	2014-01-30	0.0343925	78.72	2014-01-30	-0.0101249	78.72	2014-01-30	0.0128643	78.72	2014-01-30	-0.00674412	78.72	2014-01-30	0.0221915	78.72	2014-01-30	0.0118591	78.72	2014-01-30	0.00726732	78.72	2014-01-30	0.00602049
2014-01-31	0.0150218	77.5	2015-02-13	0	117.41	2014-01-31	0.0201056	77.5	2014-01-31	-0.0100879	77.5	2014-01-31	0.0081269	77.5	2014-01-31	-0.0159523	77.5	2014-01-31	0	77.5	2014-01-31	0	77.5	2014-01-31	0	77.5	2014-01-31	0	77.5	2014-01-31	-0.00618218	77.5	2014-01-31	-0.0197425	77.5	2014-01-31	-0.0111522	77.5	2014-01-31	0	77.5	2014-01-31	-0.000413736	77.5	2014-01-31	0.0117505	77.5	2014-01-31	0.0017991
2014-02-03	-0.0212297	78.39	2015-02-16	0	111.96	2014-02-03	-0.0201056	78.39	2014-02-03	-0.017557	78.39	2014-02-03	-0.0284332	78.39	2014-02-03	-0.0124283	78.39	2014-02-03	0	78.39	2014-02-03	0	78.39	2014-02-03	0	78.39	2014-02-03	0	78.39	2014-02-03	-0.0307536	78.39	2014-02-03	-0.0327387	78.39	2014-02-03	-0.0120472	78.39	2014-02-03	0	78.39	2014-02-03	-0.00705983	78.39	2014-02-03	-0.0575052	78.39	2014-02-03	-0.0301072
2014-02-04	0.00297378	77.93	2015-02-17	0	113.48	2014-02-04	-0.021871	77.93	2014-02-04	-0.00848569	77.93	2014-02-04	0.0122131	77.93	2014-02-04	-0.0190573	77.93	2014-02-04	0	77.93	2014-02-04	0	77.93	2014-02-04	0	77.93	2014-02-04	0	77.93	2014-02-04	0.00133759	77.93	2014-02-04	0.00395414	77.93	2014-02-04	0.00345689	77.93	2014-02-04	0	77.93	2014-02-04	-0.0119486	77.93	2014-02-04	0.0109751	77.93	2014-02-04	0.00830135
2014-02-05	0.0148042	77.53	2015-02-18	0	114.62	2014-02-05	0.00540055	77.53	2014-02-05	-0.00525798	77.53	2014-02-05	-0.00805806	77.53	2014-02-05	0.00790518	77.53	2014-02-05	0	77.53	2014-02-05	0	77.53	2014-02-05	0	77.53	2014-02-05	0	77.53	2014-02-05	0.00946053	77.53	2014-02-05	0.0249428	77.53	2014-02-05	-0.0201401	77.53	2014-02-05	0	77.53	2014-02-05	-0.0157283	77.53	2014-02-05	-0.00154474	77.53	2014-02-05	0.00152975
2014-02-06	0.00893661	75.93	2015-02-19	0	113.58	2014-02-06	0.00786842	75.93	2014-02-06	0.0104069	75.93	2014-02-06	0.0233894	75.93	2014-02-06	0.0170338	75.93	2014-02-06	0	75.93	2014-02-06	0	75.93	2014-02-06	0	75.93	2014-02-06	0	75.93	2014-02-06	0.0137349	75.93	2014-02-06	0.016037	75.93	2014-02-06	0.0209067	75.93	2014-02-06	0	75.93	2014-02-06	0.0245463	75.93	2014-02-06	0.00286691	75.93	2014-02-06	0.00700688
2014-02-07	0.0220949	74.83	2015-02-20	0.152967	113.19	2014-02-07	0.0236755	74.83	2014-02-07	0.0348467	74.83	2014-02-07	0.0289198	74.83	2014-02-07	0.00654667	74.83	2014-02-07	0.0264067	74.83	2014-02-07	0.0213455	74.83	2014-02-07	0.0506847	74.83	2014-02-07	0.0542545	74.83	2014-02-07	0.0287512	74.83	2014-02-07	0.00679504	74.83	2014-02-07	0.00592113	74.83	2014-02-07	0.071653	74.83	2014-02-07	0.0130829	74.83	2014-02-07	0.0225365	74.83	2014-02-07	0.000303536
2014-02-10	-0.00744075	73.84	2015-02-23	0	113.8	2014-02-10	-0.00566969	73.84	2014-02-10	0.00110158	73.84	2014-02-10	-0.0162558	73.84	2014-02-10	0.00395395	73.84	2014-02-10	-0.00822435	73.84	2014-02-10	0.0250274	73.84	2014-02-10	0.0279956	73.84	2014-02-10	0.0652405	73.84	2014-02-10	0.00211283	73.84	2014-02-10	-0.00679504	73.84	2014-02-10	-0.00114329	73.84	2014-02-10	0.0119762	73.84	2014-02-10	-0.00807876	73.84	2014-02-10	-0.0158423	73.84	2014-02-10	0.00272769
2014-02-11	0.0229836	76.19	2015-02-24	0	115.09	2014-02-11	0.0223173	76.19	2014-02-11	0.0233183	76.19	2014-02-11	0.00690228	76.19	2014-02-11	0.0117689	76.19	2014-02-11	-0.0189471	76.19	2014-02-11	-0.00206186	76.19	2014-02-11	-0.0133816	76.19	2014-02-11	-0.00845671	76.19	2014-02-11	0.00323102	76.19	2014-02-11	0.0254314	76.19	2014-02-11	0.0216887	76.19	2014-02-11	-0.0161757	76.19	2014-02-11	0.00766605	76.19	2014-02-11	0.0149807	76.19	2014-02-11	0.00332377
2014-02-12	0.00859459	74.55	2015-02-25	0	114.38	2014-02-12	0.0099588	74.55	2014-02-12	-0.0157191	74.55	2014-02-12	0.00425368	74.55	2014-02-12	0.00822486	74.55	2014-02-12	-0.00229797	74.55	2014-02-12	-0.00413651	74.55	2014-02-12	0.018481	74.55	2014-02-12	-0.00692413	74.55	2014-02-12	0.00377966	74.55	2014-02-12	0.01757	74.55	2014-02-12	-0.00673907	74.55	2014-02-12	0.0187603	74.55	2014-02-12	0.012104	74.55	2014-02-12	0.00719312	74.55	2014-02-12	-0.00757006
2014-02-13	0.0055221	73.77	2015-02-26	0	114.37	2014-02-13	0.00666866	73.77	2014-02-13	0.0106355	73.77	2014-02-13	0.000675057	73.77	2014-02-13	-0.031668	73.77	2014-02-13	-0.0319466	73.77	2014-02-13	-0.0294448	73.77	2014-02-13	-0.0394242	73.77	2014-02-13	-0.0397981	73.77	2014-02-13	0.00167528	73.77	2014-02-13	0.00289855	73.77	2014-02-13	-0.0210694	73.77	2014-02-13	-0.0304007	73.77	2014-02-13	-0.00613624	73.77	2014-02-13	0.0194921	73.77	2014-02-13	0.0135851
2014-02-14	0.0191521	72.89	2015-02-27	0	113.02	2014-02-14	0.011876	72.89	2014-02-14	0.00508358	72.89	2014-02-14	0.0249442	72.89	2014-02-14	0.0142243	72.89	2014-02-14	0.0471676	72.89	2014-02-14	0.00744288	72.89	2014-02-14	0.0126185	72.89	2014-02-14	0.00333149	72.89	2014-02-14	0.00431485	72.89	2014-02-14	0.0487212	72.89	2014-02-14	0.0203178	72.89	2014-02-14	0	72.89	2014-02-14	-0.00102638	72.89	2014-02-14	0.0072127	72.89	2014-02-14	0.00119868
2014-02-17	0	73.39	2015-03-02	0	112.24	2014-02-17	0	73.39	2014-02-17	0	73.39	2014-02-17	0	73.39	2014-02-17	0.0115103	73.39	2014-02-17	0.0135036	73.39	2014-02-17	0.0312851	73.39	2014-02-17	0.0369273	73.39	2014-02-17	0.0612766	73.39	2014-02-17	0	73.39	2014-02-17	0.0136895	73.39	2014-02-17	-0.00944294	73.39	2014-02-17	0.0334934	73.39	2014-02-17	-0.0176116	73.39	2014-02-17	0	73.39	2014-02-17	0
2014-02-18	-0.00116711	73.84	2015-03-03	-0.00445171	113.41	2014-02-18	-0.00183074	73.84	2014-02-18	0.00360444	73.84	2014-02-18	0.00394145	73.84	2014-02-18	0.00160092	73.84	2014-02-18	0.0147932	73.84	2014-02-18	-0.0092832	73.84	2014-02-18	-0.00707431	73.84	2014-02-18	-0.00365631	73.84	2014-02-18	0.0268583	73.84	2014-02-18	-0.0040872	73.84	2014-02-18	0.00529903	73.84	2014-02-18	-0.0192264	73.84	2014-02-18	-0.0134682	73.84	2014-02-18	0.0120097	73.84	2014-02-18	0.0154535
2014-02-19	-0.000307361	73.82	2015-03-04	0	117.31	2014-02-19	-0.00844804	73.82	2014-02-19	-0.0172964	73.82	2014-02-19	-0.0142435	73.82	2014-02-19	-0.00182983	73.82	2014-02-19	0.0402932	73.82	2014-02-19	-0.00728032	73.82	2014-02-19	-0.0173917	73.82	2014-02-19	0.0319286	73.82	2014-02-19	-0.0189728	73.82	2014-02-19	-0.0179068	73.82	2014-02-19	-0.002646	73.82	2014-02-19	-0.0417843	73.82	2014-02-19	-0.00594987	73.82	2014-02-19	-0.0121138	73.82	2014-02-19	-0.0115677
2014-02-20	0.00991076	73.51	2015-03-05	0	115.19	2014-02-20	0.0130186	73.51	2014-02-20	0.00907159	73.51	2014-02-20	0.0233802	73.51	2014-02-20	-0.0870114	73.51	2014-02-20	-0.0120612	73.51	2014-02-20	-0.0200323	73.51	2014-02-20	-0.0229655	73.51	2014-02-20	-0.0282723	73.51	2014-02-20	0.000964121	73.51	2014-02-20	-0.0104786	73.51	2014-02-20	-0.00512286	73.51	2014-02-20	0	73.51	2014-02-20	0.0156484	73.51	2014-02-20	0.0207213	73.51	2014-02-20	0.00416791
2014-02-21	0.000365186	74.67	2015-03-06	0.0267074	115.03	2014-02-21	-0.00116144	74.67	2014-02-21	-0.00992872	74.67	2014-02-21	-0.00278811	74.67	2014-02-21	0.0268588	74.67	2014-02-21	-0.0151028	74.67	2014-02-21	0.00531069	74.67	2014-02-21	-0.00848361	74.67	2014-02-21	-0.0242756	74.67	2014-02-21	0.0028868	74.67	2014-02-21	0.00140351	74.67	2014-02-21	-0.00362078	74.67	2014-02-21	-0.00879127	74.67	2014-02-21	0.0018866	74.67	2014-02-21	0.000917852	74.67	2014-02-21	-0.00476475
2014-02-24	0.0109542	71.57	2015-03-09	0	110.1	2014-02-24	0.0136034	71.57	2014-02-24	0.0101602	71.57	2014-02-24	0.012118	71.57	2014-02-24	0.0149617	71.57	2014-02-24	0	71.57	2014-02-24	-0.02684	71.57	2014-02-24	0.00953902	71.57	2014-02-24	0.0100984	71.57	2014-02-24	-0.00247389	71.57	2014-02-24	0.00698815	71.57	2014-02-24	0.013087	71.57	2014-02-24	0.00879127	71.57	2014-02-24	0.0153785	71.57	2014-02-24	-0.000101942	71.57	2014-02-24	-0.0102011
2014-02-25	-0.0153453	70.57	2015-03-10	0	109.53	2014-02-25	-0.0201827	70.57	2014-02-25	-0.0219223	70.57	2014-02-25	-0.00451551	70.57	2014-02-25	-0.0159347	70.57	2014-02-25	-0.0429378	70.57	2014-02-25	-0.0275803	70.57	2014-02-25	-0.0597679	70.57	2014-02-25	-0.105302	70.57	2014-02-25	-0.00551954	70.57	2014-02-25	-0.00909415	70.57	2014-02-25	0.000753438	70.57	2014-02-25	-0.0441783	70.57	2014-02-25	0.00534761	70.57	2014-02-25	-0.0111744	70.57	2014-02-25	-0.00241546
2014-02-26	-0.0171376	69.44	2015-03-11	0	107.83	2014-02-26	-0.00805373	69.44	2014-02-26	-0.00134181	69.44	2014-02-26	-0.00221914	69.44	2014-02-26	-0.00243665	69.44	2014-02-26	0.00226672	69.44	2014-02-26	-0.0295141	69.44	2014-02-26	0.00111919	69.44	2014-02-26	0.013423	69.44	2014-02-26	0.00276358	69.44	2014-02-26	-0.00776018	69.44	2014-02-26	0.0160631	69.44	2014-02-26	0	69.44	2014-02-26	0	69.44	2014-02-26	-0.00103146	69.44	2014-02-26	0.00211385
2014-02-27	0.00378565	69.49	2015-03-12	0	106.87	2014-02-27	0.0108906	69.49	2014-02-27	0.0152842	69.49	2014-02-27	0.00875541	69.49	2014-02-27	0.00292327	69.49	2014-02-27	-0.0190482	69.49	2014-02-27	-0.0233111	69.49	2014-02-27	0.00335009	69.49	2014-02-27	-0.00290276	69.49	2014-02-27	0.0218379	69.49	2014-02-27	-0.0121127	69.49	2014-02-27	-0.00352669	69.49	2014-02-27	0.0170072	69.49	2014-02-27	-0.00267023	69.49	2014-02-27	0.0382677	69.49	2014-02-27	-0.00848233
2014-02-28	0.00531292	69.62	2015-03-13	0	105.44	2014-02-28	0.00838005	69.62	2014-02-28	0.00279634	69.62	2014-02-28	0.0051254	69.62	2014-02-28	-0.000486618	69.62	2014-02-28	0.0436488	69.62	2014-02-28	0.0128883	69.62	2014-02-28	0.0414907	69.62	2014-02-28	0.0212835	69.62	2014-02-28	-0.00338089	69.62	2014-02-28	0.0212774	69.62	2014-02-28	-0.00727819	69.62	2014-02-28	-0.0192969	69.62	2014-02-28	-0.0107528	69.62	2014-02-28	0.00643535	69.62	2014-02-28	0.000304183
2014-03-03	0.00767228	78.21	2015-03-16	0	105.98	2014-03-03	-8.26276e-05	78.21	2014-03-03	-0.00544452	78.21	2014-03-03	0.00972072	78.21	2014-03-03	-0.00341297	78.21	2014-03-03	0.0432344	78.21	2014-03-03	0.0264231	78.21	2014-03-03	0.0541235	78.21	2014-03-03	-0.00628035	78.21	2014-03-03	-0.000406477	78.21	2014-03-03	-0.0284717	78.21	2014-03-03	-0.0321657	78.21	2014-03-03	0.0237837	78.21	2014-03-03	-0.0115004	78.21	2014-03-03	0.0188676	78.21	2014-03-03	0
2014-03-04	0.012698	83.12	2015-03-17	0	106.87	2014-03-04	0.0263398	83.12	2014-03-04	0.0155546	83.12	2014-03-04	0.0183639	83.12	2014-03-04	0.0262697	83.12	2014-03-04	0.00842702	83.12	2014-03-04	0.0389154	83.12	2014-03-04	0.0210534	83.12	2014-03-04	-0.0290549	83.12	2014-03-04	0.0122569	83.12	2014-03-04	0.0333719	83.12	2014-03-04	0.0316036	83.12	2014-03-04	0.0292273	83.12	2014-03-04	0.017098	83.12	2014-03-04	0.0124153	83.12	2014-03-04	0.0132932
2014-03-05	0.00709863	85.03	2015-03-18	0	107.36	2014-03-05	-0.00484067	85.03	2014-03-05	-0.0111189	85.03	2014-03-05	-0.00730515	85.03	2014-03-05	-0.0066826	85.03	2014-03-05	-0.00983845	85.03	2014-03-05	-0.010965	85.03	2014-03-05	-0.00696867	85.03	2014-03-05	-0.0372415	85.03	2014-03-05	-0.00187592	85.03	2014-03-05	-0.0161918	85.03	2014-03-05	-0.0114976	85.03	2014-03-05	0.00162911	85.03	2014-03-05	-0.00872099	85.03	2014-03-05	-0.00633278	85.03	2014-03-05	-0.0102565
2014-03-06	0.000119883	88.07	2015-03-19	0	105.1	2014-03-06	0.000323441	88.07	2014-03-06	0.000543373	88.07	2014-03-06	-0.00349322	88.07	2014-03-06	-0.00986652	88.07	2014-03-06	-0.0127934	88.07	2014-03-06	0.00110193	88.07	2014-03-06	-0.00903167	88.07	2014-03-06	-0.011077	88.07	2014-03-06	0.0033474	88.07	2014-03-06	-0.0135765	88.07	2014-03-06	0.00397314	88.07	2014-03-06	-0.069652	88.07	2014-03-06	-0.0200112	88.07	2014-03-06	0.0102467	88.07	2014-03-06	-0.00822048
2014-03-07	-0.00161963	90.53	2015-03-20	0.0623097	103.1	2014-03-07	0.00491956	90.53	2014-03-07	-0.0024864	90.53	2014-03-07	0.000358841	90.53	2014-03-07	-0.0202767	90.53	2014-03-07	-0.000715564	90.53	2014-03-07	-0.0177782	90.53	2014-03-07	0.00803217	90.53	2014-03-07	0.0340666	90.53	2014-03-07	-0.00120377	90.53	2014-03-07	0.000719166	90.53	2014-03-07	-0.0316512	90.53	2014-03-07	-0.036734	90.53	2014-03-07	-0.0106953	90.53	2014-03-07	-0.00143014	90.53	2014-03-07	-0.000917572
2014-03-10	-0.0065653	94.75	2015-03-23	-0.0261903	99.74	2014-03-10	-0.0127927	94.75	2014-03-10	-0.0129196	94.75	2014-03-10	-0.00973419	94.75	2014-03-10	-0.0061889	94.75	2014-03-10	-0.0499003	94.75	2014-03-10	-0.0660344	94.75	2014-03-10	0.00498754	94.75	2014-03-10	0.00477328	94.75	2014-03-10	0.00414024	94.75	2014-03-10	-0.00938974	94.75	2014-03-10	-0.0161104	94.75	2014-03-10	-0.0450554	94.75	2014-03-10	-0.00258398	94.75	2014-03-10	0.00532878	94.75	2014-03-10	-0.00613875
2014-03-11	-0.0102042	96.19	2015-03-24	0	100.29	2014-03-11	-0.00777132	96.19	2014-03-11	-0.00966115	96.19	2014-03-11	-0.0129446	96.19	2014-03-11	0.0103756	96.19	2014-03-11	-0.0628845	96.19	2014-03-11	0.00953523	96.19	2014-03-11	0.0274796	96.19	2014-03-11	-0.0247075	96.19	2014-03-11	-0.00547947	96.19	2014-03-11	-0.00363505	96.19	2014-03-11	-0.00257809	96.19	2014-03-11	-0.00951482	96.19	2014-03-11	0.0111493	96.19	2014-03-11	-0.0166511	96.19	2014-03-11	-0.0211582
2014-03-12	0.000366233	98.49	2015-03-25	0	98.2	2014-03-12	0.00532374	98.49	2014-03-12	-0.00991611	98.49	2014-03-12	0.00357192	98.49	2014-03-12	-0.0148554	98.49	2014-03-12	0.0206193	98.49	2014-03-12	0.00118554	98.49	2014-03-12	-0.0334677	98.49	2014-03-12	-0.0228335	98.49	2014-03-12	-0.00645337	98.49	2014-03-12	-0.00730997	98.49	2014-03-12	-0.0051762	98.49	2014-03-12	0.0158081	98.49	2014-03-12	-0.0117964	98.49	2014-03-12	0.00221698	98.49	2014-03-12	-0.00916133
2014-03-13	-0.00630569	98.73	2015-03-26	0	96.68	2014-03-13	-0.0121632	98.73	2014-03-13	-0.0206243	98.73	2014-03-13	-0.0127894	98.73	2014-03-13	-0.0224502	98.73	2014-03-13	0.000784621	98.73	2014-03-13	0.0141179	98.73	2014-03-13	0.0733212	98.73	2014-03-13	0.0593754	98.73	2014-03-13	-0.0122135	98.73	2014-03-13	-0.00958356	98.73	2014-03-13	0.000199581	98.73	2014-03-13	0.00563029	98.73	2014-03-13	0.0139263	98.73	2014-03-13	-0.0151342	98.73	2014-03-13	-0.0095664
2014-03-14	-0.00252114	100.2	2015-03-27	0	99.51	2014-03-14	0.00412576	100.2	2014-03-14	0.00995927	100.2	2014-03-14	-0.00333921	100.2	2014-03-14	-0.0099988	100.2	2014-03-14	0.00547518	100.2	2014-03-14	-0.0105697	100.2	2014-03-14	0.0156902	100.2	2014-03-14	0.0221068	100.2	2014-03-14	-0.00932791	100.2	2014-03-14	-0.0300775	100.2	2014-03-14	-0.0029979	100.2	2014-03-14	-0.022076	100.2	2014-03-14	-0.00170358	100.2	2014-03-14	0.000488639	100.2	2014-03-14	-0.00385233
2014-03-17	0.0101076	104.96	2015-03-30	0	102.56	2014-03-17	0.00877235	104.96	2014-03-17	0.0185898	104.96	2014-03-17	0.00722092	104.96	2014-03-17	0.021413	104.96	2014-03-17	0.00311527	104.96	2014-03-17	0.0233383	104.96	2014-03-17	-0.00550966	104.96	2014-03-17	0.0131468	104.96	2014-03-17	0.0140953	104.96	2014-03-17	0.0607144	104.96	2014-03-17	0.00797452	104.96	2014-03-17	0.0485472	104.96	2014-03-17	0.0141786	104.96	2014-03-17	-0.00450451	104.96	2014-03-17	0.00609269
2014-03-18	-0.000548697	109.73	2015-03-31	0	103.21	2014-03-18	0.0120083	109.73	2014-03-18	-0.011064	109.73	2014-03-18	0.00909055	109.73	2014-03-18	0.0281008	109.73	2014-03-18	0.0712712	109.73	2014-03-18	-0.00462429	109.73	2014-03-18	-0.0120428	109.73	2014-03-18	0.00453259	109.73	2014-03-18	0.00433899	109.73	2014-03-18	0.00787124	109.73	2014-03-18	0.00376574	109.73	2014-03-18	0.00182094	109.73	2014-03-18	-0.00505584	109.73	2014-03-18	0.00411362	109.73	2014-03-18	0.00922839
2014-03-19	-0.0189614	112.02	2015-04-01	0	104.33	2014-03-19	-0.00899265	112.02	2014-03-19	-0.0146178	112.02	2014-03-19	-0.0126945	112.02	2014-03-19	0.0138807	112.02	2014-03-19	-0.0160587	112.02	2014-03-19	0.00577702	112.02	2014-03-19	0.0491008	112.02	2014-03-19	0.00169444	112.02	2014-03-19	0.00202744	112.02	2014-03-19	0.0049769	112.02	2014-03-19	0.0153124	112.02	2014-03-19	0.0221898	112.02	2014-03-19	-0.00508153	112.02	2014-03-19	-0.0121941	112.02	2014-03-19	-0.00603656
2014-03-20	-0.00604683	112.12	2015-04-02	0	103.15	2014-03-20	-0.00440422	112.12	2014-03-20	0.0121154	112.12	2014-03-20	-0.00715384	112.12	2014-03-20	0.00866849	112.12	2014-03-20	-0.0276034	112.12	2014-03-20	-0.0268551	112.12	2014-03-20	-0.103686	112.12	2014-03-20	-0.0574904	112.12	2014-03-20	0.00323538	112.12	2014-03-20	0.0279739	112.12	2014-03-20	0.0225378	112.12	2014-03-20	-0.00893661	112.12	2014-03-20	0.00761264	112.12	2014-03-20	-0.00376686	112.12	2014-03-20	-0.0125062
2014-03-21	-0.0159459	113.2	2015-04-07	-0.0228856	107.55	2014-03-21	-0.0037671	113.2	2014-03-21	-0.00933789	113.2	2014-03-21	-0.00158634	113.2	2014-03-21	-0.0147328	113.2	2014-03-21	0.0082863	113.2	2014-03-21	0.0222361	113.2	2014-03-21	0.0271861	113.2	2014-03-21	0.0171856	113.2	2014-03-21	-0.0101455	113.2	2014-03-21	-0.0322383	113.2	2014-03-21	-0.0114944	113.2	2014-03-21	0.0375852	113.2	2014-03-21	-0.00485694	113.2	2014-03-21	-0.0118888	113.2	2014-03-21	0.00514967
2014-03-24	0.00500651	113.88	2015-04-08	0	110.45	2014-03-24	-0.00708113	113.88	2014-03-24	0.00682929	113.88	2014-03-24	-0.00468034	113.88	2014-03-24	-0.0184167	113.88	2014-03-24	-0.0250678	113.88	2014-03-24	0.0126511	113.88	2014-03-24	0.0329752	113.88	2014-03-24	0.0306648	113.88	2014-03-24	-0.0125874	113.88	2014-03-24	-0.0107412	113.88	2014-03-24	-0.01397	113.88	2014-03-24	-0.00230814	113.88	2014-03-24	-0.0175106	113.88	2014-03-24	0.00381182	113.88	2014-03-24	0.000641849
2014-03-25	0.0149331	117.28	2015-04-09	0	111.95	2014-03-25	0.00913023	117.28	2014-03-25	0.00484967	117.28	2014-03-25	0.00998935	117.28	2014-03-25	0.0196325	117.28	2014-03-25	-0.028083	117.28	2014-03-25	-0.00573067	117.28	2014-03-25	0.00922516	117.28	2014-03-25	0.0124577	117.28	2014-03-25	0.00740744	117.28	2014-03-25	-0.00216216	117.28	2014-03-25	0.0160872	117.28	2014-03-25	-0.0151342	117.28	2014-03-25	0.0122044	117.28	2014-03-25	0.00479426	117.28	2014-03-25	0.014966
2014-03-26	-0.0058087	118.59	2015-04-10	0	114.09	2014-03-26	-0.00385578	118.59	2014-03-26	-0.0039588	118.59	2014-03-26	-0.00923902	118.59	2014-03-26	-0.000972526	118.59	2014-03-26	0.0055227	118.59	2014-03-26	-0.0023015	118.59	2014-03-26	-0.0298251	118.59	2014-03-26	-0.0147395	118.59	2014-03-26	-0.0120997	118.59	2014-03-26	0.024235	118.59	2014-03-26	0.0162109	118.59	2014-03-26	-0.0225395	118.59	2014-03-26	0.0212662	118.59	2014-03-26	-0.00961161	118.59	2014-03-26	0.00378549
2014-03-27	-0.00477208	119.44	2015-04-13	0	112.98	2014-03-27	-0.0142387	119.44	2014-03-27	-0.00259382	119.44	2014-03-27	-0.00272262	119.44	2014-03-27	-0.00146057	119.44	2014-03-27	-0.021472	119.44	2014-03-27	-0.0139213	119.44	2014-03-27	-0.00569261	119.44	2014-03-27	-0.0527672	119.44	2014-03-27	-0.0045754	119.44	2014-03-27	0.00140746	119.44	2014-03-27	-0.0125644	119.44	2014-03-27	0.00598088	119.44	2014-03-27	-0.00417537	119.44	2014-03-27	0.00561799	119.44	2014-03-27	-0.203579
2014-03-28	0.0103939	120.79	2015-04-14	0	113.14	2014-03-28	0.0154708	120.79	2014-03-28	0.0100942	120.79	2014-03-28	0.012426	120.79	2014-03-28	-0.00758043	120.79	2014-03-28	-0.00888177	120.79	2014-03-28	-0.026037	120.79	2014-03-28	-0.0517441	120.79	2014-03-28	-0.105294	120.79	2014-03-28	-0.00111235	120.79	2014-03-28	0.000702988	120.79	2014-03-28	0.00763362	120.79	2014-03-28	-0.0302687	120.79	2014-03-28	0.0052165	120.79	2014-03-28	-0.00060042	120.79	2014-03-28	-0.0159505
2014-03-31	0.0166784	120.12	2015-04-15	0	114.29	2014-03-31	0.0128066	120.12	2014-03-31	0.00824169	120.12	2014-03-31	0.0112641	120.12	2014-03-31	0.0165534	120.12	2014-03-31	-0.0296318	120.12	2014-03-31	0.00835826	120.12	2014-03-31	0.00798407	120.12	2014-03-31	-0.00536554	120.12	2014-03-31	0.0176508	120.12	2014-03-31	0.00700283	120.12	2014-03-31	-0.0116647	120.12	2014-03-31	0.0134312	120.12	2014-03-31	0.00166355	120.12	2014-03-31	0.0233489	120.12	2014-03-31	0.0209554
2014-04-01	0.00287506	119.7	2015-04-16	0	114.54	2014-04-01	0.00460923	119.7	2014-04-01	0.0214435	119.7	2014-04-01	0.00695337	119.7	2014-04-01	0.0002414	119.7	2014-04-01	0.0263824	119.7	2014-04-01	0.00474497	119.7	2014-04-01	0	119.7	2014-04-01	0.0193146	119.7	2014-04-01	0.00898087	119.7	2014-04-01	0.0117934	119.7	2014-04-01	0.0167847	119.7	2014-04-01	-0.00975023	119.7	2014-04-01	0.0221912	119.7	2014-04-01	0.0103124	119.7	2014-04-01	0.0461534
2014-04-02	0.00602907	116.86	2015-04-17	0	113.93	2014-04-02	0.00515009	116.86	2014-04-02	0.000779666	116.86	2014-04-02	0.00844347	116.86	2014-04-02	-0.0021747	116.86	2014-04-02	0.0398777	116.86	2014-04-02	-0.00474497	116.86	2014-04-02	-0.00099453	116.86	2014-04-02	-0.0294533	116.86	2014-04-02	0.0141236	116.86	2014-04-02	-0.0145887	116.86	2014-04-02	-0.00721339	116.86	2014-04-02	0.00427743	116.86	2014-04-02	0.00020319	116.86	2014-04-02	0.00809721	116.86	2014-04-02	-0.00920986
2014-04-03	-0.00578476	111.87	2015-04-20	0	114.32	2014-04-03	0.00344538	111.87	2014-04-03	0.00365631	111.87	2014-04-03	0.00252822	111.87	2014-04-03	-0.0151112	111.87	2014-04-03	-0.00156495	111.87	2014-04-03	0	111.87	2014-04-03	-0.00598804	111.87	2014-04-03	0.00677051	111.87	2014-04-03	-0.00912391	111.87	2014-04-03	0.00627836	111.87	2014-04-03	0.0119308	111.87	2014-04-03	0	111.87	2014-04-03	0.00182686	111.87	2014-04-03	0.00316319	111.87	2014-04-03	0.00406279
2014-04-04	-0.0256075	106.72	2015-04-21	0	114.54	2014-04-04	-0.0352484	106.72	2014-04-04	-0.0109308	106.72	2014-04-04	-0.0237259	106.72	2014-04-04	0.00855856	106.72	2014-04-04	0.0023465	106.72	2014-04-04	0.0141679	106.72	2014-04-04	0.0168738	106.72	2014-04-04	0.0154004	106.72	2014-04-04	-0.0240088	106.72	2014-04-04	0.0110651	106.72	2014-04-04	0.0164305	106.72	2014-04-04	0.0441336	106.72	2014-04-04	0.0110922	106.72	2014-04-04	-0.0358538	106.72	2014-04-04	0.00294443
2014-04-07	-0.0117852	99.26	2015-04-22	0	113.78	2014-04-07	-0.0116678	99.26	2014-04-07	-0.0141521	99.26	2014-04-07	-0.00592759	99.26	2014-04-07	-0.0124956	99.26	2014-04-07	0	99.26	2014-04-07	0	99.26	2014-04-07	0	99.26	2014-04-07	0	99.26	2014-04-07	-0.0150232	99.26	2014-04-07	-0.0180435	99.26	2014-04-07	-0.0126726	99.26	2014-04-07	0	99.26	2014-04-07	-0.0169907	99.26	2014-04-07	-0.00986899	99.26	2014-04-07	-0.000367579
2014-04-08	-0.00693409	99.69	2015-04-23	0	112.47	2014-04-08	-0.00352704	99.69	2014-04-08	-0.0115321	99.69	2014-04-08	-0.0118676	99.69	2014-04-08	-0.0109074	99.69	2014-04-08	-0.0039139	99.69	2014-04-08	0.0435849	99.69	2014-04-08	0.0517853	99.69	2014-04-08	0.026231	99.69	2014-04-08	0.00154051	99.69	2014-04-08	-0.031297	99.69	2014-04-08	-0.0376466	99.69	2014-04-08	0	99.69	2014-04-08	-0.0206108	99.69	2014-04-08	-0.0160569	99.69	2014-04-08	0.00696101
2014-04-09	0.0138204	100.48	2015-04-24	-0.0676872	114.17	2014-04-09	0.0121244	100.48	2014-04-09	0.0217512	100.48	2014-04-09	0.0154839	100.48	2014-04-09	0.00769712	100.48	2014-04-09	-0.00392928	100.48	2014-04-09	-0.00112296	100.48	2014-04-09	0	100.48	2014-04-09	0.0249294	100.48	2014-04-09	0.0122394	100.48	2014-04-09	0.00432589	100.48	2014-04-09	-0.00644722	100.48	2014-04-09	0	100.48	2014-04-09	0.0263065	100.48	2014-04-09	0.0205549	100.48	2014-04-09	-0.00402415
2014-04-10	-0.021639	99.48	2015-04-27	-0.0191423	106.25	2014-04-10	-0.0266143	99.48	2014-04-10	-0.0258676	99.48	2014-04-10	-0.021802	99.48	2014-04-10	0.0029637	99.48	2014-04-10	0.000787092	99.48	2014-04-10	0.00224467	99.48	2014-04-10	0.00186741	99.48	2014-04-10	0.000631114	99.48	2014-04-10	-0.0341685	99.48	2014-04-10	0.00287357	99.48	2014-04-10	-0.0187957	99.48	2014-04-10	0	99.48	2014-04-10	-0.029644	99.48	2014-04-10	-0.00861384	99.48	2014-04-10	0.000732869
2014-04-11	-0.0104124	97.11	2015-04-28	0	103.48	2014-04-11	-0.00419109	97.11	2014-04-11	-0.0127795	97.11	2014-04-11	-0.00683439	97.11	2014-04-11	-0.0171625	97.11	2014-04-11	-0.00236314	97.11	2014-04-11	-0.0169591	97.11	2014-04-11	0.0393283	97.11	2014-04-11	0.00189096	97.11	2014-04-11	-0.00473153	97.11	2014-04-11	-0.0180968	97.11	2014-04-11	-0.00520626	97.11	2014-04-11	0	97.11	2014-04-11	-0.0376841	97.11	2014-04-11	-0.012552	97.11	2014-04-11	-0.00698404
2014-04-14	0.0129184	95.35	2015-04-29	0.00435459	102.17	2014-04-14	0.0113352	95.35	2014-04-14	0.00962016	95.35	2014-04-14	0.00133257	95.35	2014-04-14	-0.00755481	95.35	2014-04-14	0.0172014	95.35	2014-04-14	0.00908065	95.35	2014-04-14	-0.00179533	95.35	2014-04-14	0.00125865	95.35	2014-04-14	-0.00345523	95.35	2014-04-14	-0.0214109	95.35	2014-04-14	-0.0161914	95.35	2014-04-14	0	95.35	2014-04-14	-0.022823	95.35	2014-04-14	0.0035589	95.35	2014-04-14	0.00221076
2014-04-15	0.0100253	96.07	2015-04-30	0	99.56	2014-04-15	0.00776637	96.07	2014-04-15	0.0082418	96.07	2014-04-15	0.0148235	96.07	2014-04-15	-0.00939689	96.07	2014-04-15	-0.0101286	96.07	2014-04-15	0.00899894	96.07	2014-04-15	-0.0117489	96.07	2014-04-15	-0.00251889	96.07	2014-04-15	0.0161651	96.07	2014-04-15	-0.0536527	96.07	2014-04-15	0.00101968	96.07	2014-04-15	0	96.07	2014-04-15	-0.02154	96.07	2014-04-15	0.0130088	96.07	2014-04-15	0.0109811
2014-04-16	0.0129409	96.36	2015-05-04	0	88.35	2014-04-16	0.0140283	96.36	2014-04-16	0.0141427	96.36	2014-04-16	0.0137753	96.36	2014-04-16	-0.0414176	96.36	2014-04-16	-0.017378	96.36	2014-04-16	-0.00112045	96.36	2014-04-16	0.0135442	96.36	2014-04-16	-0.0236056	96.36	2014-04-16	0.0132508	96.36	2014-04-16	0.0233474	96.36	2014-04-16	0.0307099	96.36	2014-04-16	0	96.36	2014-04-16	0.0281772	96.36	2014-04-16	0.0154102	96.36	2014-04-16	0.00145507
2014-04-17	0.00506742	92.65	2015-05-05	0	85.96	2014-04-17	0.0115418	92.65	2014-04-17	0.0148058	92.65	2014-04-17	0.00810168	92.65	2014-04-17	0.0342472	92.65	2014-04-17	0.00793655	92.65	2014-04-17	-0.0181	92.65	2014-04-17	-0.0208435	92.65	2014-04-17	0.00257898	92.65	2014-04-17	0.0112791	92.65	2014-04-17	0.000768935	92.65	2014-04-17	0.0145214	92.65	2014-04-17	0	92.65	2014-04-17	0.0105287	92.65	2014-04-17	0.0260969	92.65	2014-04-17	-0.00036357
2014-04-22	-0.0224658	89.81	2015-05-06	0	85.39	2014-04-22	-0.0182808	89.81	2014-04-22	-0.00289662	89.81	2014-04-22	-0.00939666	89.81	2014-04-22	0.00742546	89.81	2014-04-22	-0.0502537	89.81	2014-04-22	-0.00457667	89.81	2014-04-22	-0.0203522	89.81	2014-04-22	-0.0168835	89.81	2014-04-22	0.00731189	89.81	2014-04-22	0.0114636	89.81	2014-04-22	0.000778968	89.81	2014-04-22	0	89.81	2014-04-22	0.000218174	89.81	2014-04-22	-0.00394858	89.81	2014-04-22	0.00652413
2014-04-23	0.0332035	89.56	2015-05-07	0	83.86	2014-04-23	0.0154901	89.56	2014-04-23	0.0238605	89.56	2014-04-23	0.0322403	89.56	2014-04-23	0.00863607	89.56	2014-04-23	-0.00583578	89.56	2014-04-23	0.020432	89.56	2014-04-23	0.0411958	89.56	2014-04-23	-0.00327977	89.56	2014-04-23	0.000137448	89.56	2014-04-23	-0.00533335	89.56	2014-04-23	-0.00840587	89.56	2014-04-23	0	89.56	2014-04-23	-0.0173841	89.56	2014-04-23	0.00452511	89.56	2014-04-23	-0.000722805
2014-04-24	-0.00843154	87.1	2015-05-08	0	80.69	2014-04-24	-0.0205953	87.1	2014-04-24	-0.00591195	87.1	2014-04-24	-0.0104505	87.1	2014-04-24	0.00252589	87.1	2014-04-24	-0.0245463	87.1	2014-04-24	-0.0112996	87.1	2014-04-24	-0.0199282	87.1	2014-04-24	-0.00725358	87.1	2014-04-24	-0.00855768	87.1	2014-04-24	0.0166671	87.1	2014-04-24	-0.00117855	87.1	2014-04-24	0	87.1	2014-04-24	-0.00779948	87.1	2014-04-24	-0.00269335	87.1	2014-04-24	-0.0123683
2014-04-25	0.00292189	87.67	2015-05-11	0	76.34	2014-04-25	-0.0015955	87.67	2014-04-25	-0.00928368	87.67	2014-04-25	-0.0128517	87.67	2014-04-25	0.0137795	87.67	2014-04-25	-0.042895	87.67	2014-04-25	-0.0114287	87.67	2014-04-25	-0.0268908	87.67	2014-04-25	-0.0254705	87.67	2014-04-25	-0.00723431	87.67	2014-04-25	-0.0266479	87.67	2014-04-25	-0.00947874	87.67	2014-04-25	0	87.67	2014-04-25	0.00713333	87.67	2014-04-25	-0.0319041	87.67	2014-04-25	-0.00697891
2014-04-28	0.00173665	87.38	2015-05-12	0	76.65	2014-04-28	0.00100798	87.38	2014-04-28	-0.0126713	87.38	2014-04-28	-0.0149726	87.38	2014-04-28	-0.00224187	87.38	2014-04-28	0.00267977	87.38	2014-04-28	-0.0303407	87.38	2014-04-28	-0.0600374	87.38	2014-04-28	-0.0515434	87.38	2014-04-28	-0.00335665	87.38	2014-04-28	0.0107445	87.38	2014-04-28	0	87.38	2014-04-28	0	87.38	2014-04-28	-0.00668601	87.38	2014-04-28	-0.014827	87.38	2014-04-28	0.00697891
2014-04-29	0.00383474	89.57	2015-05-13	0	77.82	2014-04-29	0.0112703	89.57	2014-04-29	0.0104147	89.57	2014-04-29	0.00806867	89.57	2014-04-29	-0.00449888	89.57	2014-04-29	0.0106478	89.57	2014-04-29	0.00708385	89.57	2014-04-29	0.0168238	89.57	2014-04-29	-0.0326945	89.57	2014-04-29	0.017498	89.57	2014-04-29	0.0174049	89.57	2014-04-29	-0.00616979	89.57	2014-04-29	0	89.57	2014-04-29	0	89.57	2014-04-29	0.0219614	89.57	2014-04-29	0.00365364
2014-04-30	0.0131851	92.78	2015-05-14	0	76.35	2014-04-30	0.00867882	92.78	2014-04-30	0.00505071	92.78	2014-04-30	0.0109321	92.78	2014-04-30	0.002002	92.78	2014-04-30	0.0566189	92.78	2014-04-30	0.00117578	92.78	2014-04-30	0.0165454	92.78	2014-04-30	0.0475937	92.78	2014-04-30	0.0120417	92.78	2014-04-30	-0.0015015	92.78	2014-04-30	-0.0120508	92.78	2014-04-30	0	92.78	2014-04-30	0.0249544	92.78	2014-04-30	0.01684	92.78	2014-04-30	-0.000364764
2014-05-01	-0.00789019	91.39	2015-05-15	0	74.73	2014-05-01	-0.00743436	91.39	2014-05-01	-0.00434986	91.39	2014-05-01	0.00291944	91.39	2014-05-01	0.00299551	91.39	2014-05-01	0	91.39	2014-05-01	0	91.39	2014-05-01	0	91.39	2014-05-01	0	91.39	2014-05-01	-0.000544218	91.39	2014-05-01	0	91.39	2014-05-01	0	91.39	2014-05-01	0	91.39	2014-05-01	0	91.39	2014-05-01	0.00213364	91.39	2014-05-01	0.00145826
2014-05-02	0.00642695	91.3	2015-05-18	0	75.26	2014-05-02	0.000994448	91.3	2014-05-02	0.0114552	91.3	2014-05-02	0.011233	91.3	2014-05-02	-0.000249283	91.3	2014-05-02	0	91.3	2014-05-02	0	91.3	2014-05-02	0	91.3	2014-05-02	0	91.3	2014-05-02	-0.00149813	91.3	2014-05-02	0.00673907	91.3	2014-05-02	-0.00486126	91.3	2014-05-02	0	91.3	2014-05-02	-0.00590617	91.3	2014-05-02	0.0103128	91.3	2014-05-02	-0.00841417
2014-05-05	0.007416	93.48	2015-05-19	0	76.29	2014-05-05	0.00182059	93.48	2014-05-05	0.015426	93.48	2014-05-05	0.00780658	93.48	2014-05-05	0	93.48	2014-05-05	0.0140789	93.48	2014-05-05	0.00702579	93.48	2014-05-05	0.0219579	93.48	2014-05-05	-0.00706717	93.48	2014-05-05	0.00245031	93.48	2014-05-05	-0.0105027	93.48	2014-05-05	-0.00243952	93.48	2014-05-05	0	93.48	2014-05-05	-0.000438885	93.48	2014-05-05	-0.00692777	93.48	2014-05-05	0.0018352
2014-05-06	-0.00992066	96.56	2015-05-20	0	75.61	2014-05-06	-0.0110572	96.56	2014-05-06	-0.00860008	96.56	2014-05-06	-0.00143113	96.56	2014-05-06	-0.00926744	96.56	2014-05-06	0.00410341	96.56	2014-05-06	-0.00585139	96.56	2014-05-06	-0.0085349	96.56	2014-05-06	0.0203587	96.56	2014-05-06	0.00217303	96.56	2014-05-06	-0.0136676	96.56	2014-05-06	-0.0059202	96.56	2014-05-06	0	96.56	2014-05-06	-0.000878349	96.56	2014-05-06	-0.0150788	96.56	2014-05-06	-0.00146789
2014-05-07	0.00433337	97.33	2015-05-21	0	74.66	2014-05-07	0.0108091	97.33	2014-05-07	-0.00367563	97.33	2014-05-07	0.00214592	97.33	2014-05-07	0.0177084	97.33	2014-05-07	-0.0316166	97.33	2014-05-07	0.0220555	97.33	2014-05-07	-0.00764822	97.33	2014-05-07	-0.0203587	97.33	2014-05-07	0.0156148	97.33	2014-05-07	-0.0778789	97.33	2014-05-07	-0.00595545	97.33	2014-05-07	0	97.33	2014-05-07	-0.00175902	97.33	2014-05-07	0.0168153	97.33	2014-05-07	0.0131341
2014-05-08	0.00115646	97.52	2015-05-22	0	74.95	2014-05-08	0.0025604	97.52	2014-05-08	0.00168634	97.52	2014-05-08	-0.000267989	97.52	2014-05-08	0.00271572	97.52	2014-05-08	-0.0256863	97.52	2014-05-08	-0.00691247	97.52	2014-05-08	-0.0135268	97.52	2014-05-08	-0.00141945	97.52	2014-05-08	0.000934517	97.52	2014-05-08	0.0172065	97.52	2014-05-08	0.000823554	97.52	2014-05-08	0	97.52	2014-05-08	0	97.52	2014-05-08	-0.0292427	97.52	2014-05-08	-0.000725163
2014-05-09	0.00479413	96.76	2015-05-25	0	74.01	2014-05-09	-0.00140328	96.76	2014-05-09	0.00405091	96.76	2014-05-09	0.00765401	96.76	2014-05-09	-0.00148039	96.76	2014-05-09	0.00346321	96.76	2014-05-09	-0.00929159	96.76	2014-05-09	-0.0127266	96.76	2014-05-09	-0.0244441	96.76	2014-05-09	-0.00133529	96.76	2014-05-09	-0.0172065	96.76	2014-05-09	0.00143959	96.76	2014-05-09	0	96.76	2014-05-09	-0.00640249	96.76	2014-05-09	-0.00527391	96.76	2014-05-09	0.0111814
2014-05-12	0.0104789	98.02	2015-05-26	0.0827607	73.94	2014-05-12	0.0113348	98.02	2014-05-12	0.0113767	98.02	2014-05-12	0.0180992	98.02	2014-05-12	0.00688979	98.02	2014-05-12	0.0137341	98.02	2014-05-12	0.0219282	98.02	2014-05-12	0.0395996	98.02	2014-05-12	0.0108579	98.02	2014-05-12	0.0134052	98.02	2014-05-12	-0.0124742	98.02	2014-05-12	0.0169133	98.02	2014-05-12	0	98.02	2014-05-12	-0.000221508	98.02	2014-05-12	0.0100264	98.02	2014-05-12	0.0117669
2014-05-13	0.00430417	100.28	2015-05-27	0	74.18	2014-05-13	0.00513219	100.28	2014-05-13	0.0063898	100.28	2014-05-13	0.00382376	100.28	2014-05-13	0.00391582	100.28	2014-05-13	0.030229	100.28	2014-05-13	0.0259169	100.28	2014-05-13	0.0103628	100.28	2014-05-13	-0.0108579	100.28	2014-05-13	0.000527218	100.28	2014-05-13	-0.00251362	100.28	2014-05-13	0.0598042	100.28	2014-05-13	0	100.28	2014-05-13	-0.00066482	100.28	2014-05-13	0.00453337	100.28	2014-05-13	-0.00177399
2014-05-14	-0.0142988	99.89	2015-05-28	0	74.51	2014-05-14	-0.0108657	99.89	2014-05-14	-0.00345294	99.89	2014-05-14	-0.00547947	99.89	2014-05-14	0.00584512	99.89	2014-05-14	0.00330306	99.89	2014-05-14	0.00554633	99.89	2014-05-14	-0.0103628	99.89	2014-05-14	0.0258635	99.89	2014-05-14	-0.00422554	99.89	2014-05-14	0.00251362	99.89	2014-05-14	-0.0109082	99.89	2014-05-14	0	99.89	2014-05-14	-0.00333075	99.89	2014-05-14	-0.0198616	99.89	2014-05-14	-0.0103517
2014-05-15	-0.0104624	97.58	2015-05-29	0	73.56	2014-05-15	-0.0211688	97.58	2014-05-15	-0.0134748	97.58	2014-05-15	-0.0126384	97.58	2014-05-15	0.0113487	97.58	2014-05-15	-0.00495869	97.58	2014-05-15	0.0120947	97.58	2014-05-15	-0.0152675	97.58	2014-05-15	-0.01213	97.58	2014-05-15	-0.00903901	97.58	2014-05-15	-0.0409963	97.58	2014-05-15	-0.0217865	97.58	2014-05-15	0	97.58	2014-05-15	-0.0057997	97.58	2014-05-15	-0.0331409	97.58	2014-05-15	-0.0243339
2014-05-16	-0.00884418	95.44	2015-06-01	0	76.51	2014-05-16	-0.00260428	95.44	2014-05-16	-0.0030532	95.44	2014-05-16	0.0029985	95.44	2014-05-16	-0.00457226	95.44	2014-05-16	-0.0302799	95.44	2014-05-16	-0.00767969	95.44	2014-05-16	0.00288046	95.44	2014-05-16	0.00857761	95.44	2014-05-16	0.00466263	95.44	2014-05-16	0.0104077	95.44	2014-05-16	-0.00948436	95.44	2014-05-16	0	95.44	2014-05-16	-0.0251457	95.44	2014-05-16	-0.00311527	95.44	2014-05-16	0.00330336
2014-05-19	0.00123305	93.21	2015-06-02	0	77.23	2014-05-19	0.00670693	93.21	2014-05-19	0.00411963	93.21	2014-05-19	0.0110344	93.21	2014-05-19	-0.00338246	93.21	2014-05-19	-0.00342173	93.21	2014-05-19	0	93.21	2014-05-19	-0.00576925	93.21	2014-05-19	0.00284293	93.21	2014-05-19	0.00225689	93.21	2014-05-19	0.0154113	93.21	2014-05-19	0.0186848	93.21	2014-05-19	0	93.21	2014-05-19	0.0157053	93.21	2014-05-19	-0.00156128	93.21	2014-05-19	0.0112954
2014-05-20	-0.0107165	93.5	2015-06-03	0	79.18	2014-05-20	-0.0168524	93.5	2014-05-20	-0.0135671	93.5	2014-05-20	-0.0152702	93.5	2014-05-20	-0.0114398	93.5	2014-05-20	-0.0138052	93.5	2014-05-20	-0.0200229	93.5	2014-05-20	-0.0106642	93.5	2014-05-20	0.0286833	93.5	2014-05-20	-0.00225689	93.5	2014-05-20	-0.00938974	93.5	2014-05-20	-0.014129	93.5	2014-05-20	0	93.5	2014-05-20	-0.00361991	93.5	2014-05-20	-0.00815819	93.5	2014-05-20	-0.0175443
2014-05-21	0.00818711	93.66	2015-06-04	0	80.49	2014-05-21	0.00491651	93.66	2014-05-21	0.0105935	93.66	2014-05-21	0.0137885	93.66	2014-05-21	0.0061013	93.66	2014-05-21	0.017227	93.66	2014-05-21	0.0111733	93.66	2014-05-21	0.0096994	93.66	2014-05-21	0.0405461	93.66	2014-05-21	0.00635932	93.66	2014-05-21	-0.012948	93.66	2014-05-21	-0.00435731	93.66	2014-05-21	0	93.66	2014-05-21	0.000906208	93.66	2014-05-21	0.0124199	93.66	2014-05-21	0.00147384
2014-05-22	-0.000432486	91.1	2015-06-05	0	79.25	2014-05-22	0.00202737	91.1	2014-05-22	0.00669713	91.1	2014-05-22	0.00287419	91.1	2014-05-22	0.00533852	91.1	2014-05-22	0.00596	91.1	2014-05-22	-0.0270287	91.1	2014-05-22	0.00192864	91.1	2014-05-22	0.00988476	91.1	2014-05-22	0.00408567	91.1	2014-05-22	-0.0353706	91.1	2014-05-22	0.0132113	91.1	2014-05-22	0	91.1	2014-05-22	-0.0015864	91.1	2014-05-22	0.00816078	91.1	2014-05-22	0.0062397
2014-05-23	0.00505456	90.94	2015-06-08	0	79.88	2014-05-23	0.0127454	90.94	2014-05-23	0.0043141	90.94	2014-05-23	0.00442575	90.94	2014-05-23	0.00531017	90.94	2014-05-23	0.0325707	90.94	2014-05-23	0.00455582	90.94	2014-05-23	0.00480539	90.94	2014-05-23	0.0322609	90.94	2014-05-23	0.00942539	90.94	2014-05-23	0.0292704	90.94	2014-05-23	0.0105223	90.94	2014-05-23	0	90.94	2014-05-23	0.00925619	90.94	2014-05-23	0.0145034	90.94	2014-05-23	0.0163313
2014-05-26	0	89.71	2015-06-09	0	81.31	2014-05-26	0	89.71	2014-05-26	0	89.71	2014-05-26	0	89.71	2014-05-26	0	89.71	2014-05-26	0.00410005	89.71	2014-05-26	0.0379087	89.71	2014-05-26	0.0189939	89.71	2014-05-26	0.0337111	89.71	2014-05-26	0	89.71	2014-05-26	0.053607	89.71	2014-05-26	0.00309658	89.71	2014-05-26	0	89.71	2014-05-26	0.00894861	89.71	2014-05-26	0	89.71	2014-05-26	0
2014-05-27	0.00190424	89.27	2015-06-10	0	78.97	2014-05-27	0.00124901	89.27	2014-05-27	0.0132045	89.27	2014-05-27	0.00741894	89.27	2014-05-27	0.00144335	89.27	2014-05-27	-0.0123509	89.27	2014-05-27	-0.0254861	89.27	2014-05-27	-0.0142115	89.27	2014-05-27	0.0188513	89.27	2014-05-27	0.00895006	89.27	2014-05-27	-0.0217764	89.27	2014-05-27	0.0189497	89.27	2014-05-27	0	89.27	2014-05-27	-0.0143565	89.27	2014-05-27	0.00667006	89.27	2014-05-27	0
2014-05-28	-0.00522998	88.61	2015-06-11	0	78.73	2014-05-28	0.000831808	88.61	2014-05-28	0.00119181	88.61	2014-05-28	0.010346	88.61	2014-05-28	0.00861662	88.61	2014-05-28	-0.00581639	88.61	2014-05-28	0.0232956	88.61	2014-05-28	0.00285851	88.61	2014-05-28	0.0697958	88.61	2014-05-28	-0.00621764	88.61	2014-05-28	0.01596	88.61	2014-05-28	0.00717932	88.61	2014-05-28	0	88.61	2014-05-28	0.00180587	88.61	2014-05-28	0.00662587	88.61	2014-05-28	0.00753097
2014-05-29	0.00645659	88.25	2015-06-12	0	76.31	2014-05-29	-0.000582193	88.25	2014-05-29	0.00601182	88.25	2014-05-29	0.00348151	88.25	2014-05-29	0.00641409	88.25	2014-05-29	-0.022757	88.25	2014-05-29	-0.00770505	88.25	2014-05-29	-0.0299395	88.25	2014-05-29	-0.0169976	88.25	2014-05-29	0.000519615	88.25	2014-05-29	-0.0125788	88.25	2014-05-29	-0.00888727	88.25	2014-05-29	0	88.25	2014-05-29	-0.00157996	88.25	2014-05-29	-0.00561912	88.25	2014-05-29	0.00641028
2014-05-30	0.00305998	84.35	2015-06-15	0	74.08	2014-05-30	0.0111687	84.35	2014-05-30	0.00081364	84.35	2014-05-30	0.0012707	84.35	2014-05-30	0.0018926	84.35	2014-05-30	0.0169066	84.35	2014-05-30	0.0164387	84.35	2014-05-30	0.0251707	84.35	2014-05-30	-0.010339	84.35	2014-05-30	0.00324149	84.35	2014-05-30	0.0159066	84.35	2014-05-30	-0.000760023	84.35	2014-05-30	0	84.35	2014-05-30	-0.00816516	84.35	2014-05-30	0.00451785	84.35	2014-05-30	-0.0032
2014-06-02	0.00280693	80.19	2015-06-16	0	75.33	2014-06-02	0.00336742	80.19	2014-06-02	0.0047944	80.19	2014-06-02	-0.000846955	80.19	2014-06-02	0.0115146	80.19	2014-06-02	0	80.19	2014-06-02	0	80.19	2014-06-02	0	80.19	2014-06-02	0	80.19	2014-06-02	-0.00090656	80.19	2014-06-02	0.0123815	80.19	2014-06-02	0.0128425	80.19	2014-06-02	0	80.19	2014-06-02	0.0311649	80.19	2014-06-02	0.0117508	80.19	2014-06-02	0.00886373
2014-06-03	-0.00134146	79.97	2015-06-17	0	74.25	2014-06-03	-0.00386117	79.97	2014-06-03	-0.000147178	79.97	2014-06-03	0.00287673	79.97	2014-06-03	-0.00797565	79.97	2014-06-03	0.00334728	79.97	2014-06-03	-0.0142312	79.97	2014-06-03	0.00571975	79.97	2014-06-03	-0.0174728	79.97	2014-06-03	-0.0212133	79.97	2014-06-03	-0.00741049	79.97	2014-06-03	-0.0115128	79.97	2014-06-03	0	79.97	2014-06-03	-0.00398143	79.97	2014-06-03	0.000791687	79.97	2014-06-03	-0.0142199
2014-06-04	0.00383667	80.39	2015-06-18	0	72.74	2014-06-04	0.00631797	80.39	2014-06-04	-0.0040559	80.39	2014-06-04	0	80.39	2014-06-04	-0.000942507	80.39	2014-06-04	-0.00502514	80.39	2014-06-04	-0.018921	80.39	2014-06-04	0.00757579	80.39	2014-06-04	0.028954	80.39	2014-06-04	0.00224734	80.39	2014-06-04	0.0333229	80.39	2014-06-04	-0.00247078	80.39	2014-06-04	0	80.39	2014-06-04	-0.0035524	80.39	2014-06-04	0.000395609	80.39	2014-06-04	0.0536714
2014-06-05	0.0109416	80.26	2015-06-19	0	71.83	2014-06-05	0.0115477	80.26	2014-06-05	0.01095	80.26	2014-06-05	0.0211502	80.26	2014-06-05	-0.00141543	80.26	2014-06-05	-0.00168067	80.26	2014-06-05	0.00671895	80.26	2014-06-05	0.0149816	80.26	2014-06-05	-0.0230957	80.26	2014-06-05	0.00998563	80.26	2014-06-05	0.0111289	80.26	2014-06-05	0.0175427	80.26	2014-06-05	0	80.26	2014-06-05	0.0150113	80.26	2014-06-05	0.00670151	80.26	2014-06-05	0.00844742
2014-06-06	0.00503749	79.36	2015-06-22	0	73.27	2014-06-06	0.00258398	79.36	2014-06-06	0.0103974	79.36	2014-06-06	-0.000496442	79.36	2014-06-06	0.00846267	79.36	2014-06-06	-0.00929453	79.36	2014-06-06	-0.00671895	79.36	2014-06-06	-0.0130965	79.36	2014-06-06	-0.000584283	79.36	2014-06-06	0.0111806	79.36	2014-06-06	0.0326623	79.36	2014-06-06	0.00391901	79.36	2014-06-06	0	79.36	2014-06-06	0.0291503	79.36	2014-06-06	0.00675447	79.36	2014-06-06	0.00837666
2014-06-09	0.0054288	75.29	2015-06-23	0	74.61	2014-06-09	0.00370281	75.29	2014-06-09	-0.00209985	75.29	2014-06-09	-0.00173949	75.29	2014-06-09	0.0079273	75.29	2014-06-09	-0.00938173	75.29	2014-06-09	-0.0067644	75.29	2014-06-09	-0.0151806	75.29	2014-06-09	-0.0552693	75.29	2014-06-09	0.00258231	75.29	2014-06-09	0.013678	75.29	2014-06-09	-0.0087925	75.29	2014-06-09	0	75.29	2014-06-09	-0.0109127	75.29	2014-06-09	0.00719358	75.29	2014-06-09	-0.0168241
2014-06-10	-0.00441239	75.96	2015-06-24	0	74.55	2014-06-10	-0.00572098	75.96	2014-06-10	-0.00515971	75.96	2014-06-10	0.00165673	75.96	2014-06-10	-0.000696945	75.96	2014-06-10	0.0211962	75.96	2014-06-10	0.00788736	75.96	2014-06-10	0.000955566	75.96	2014-06-10	0.0328097	75.96	2014-06-10	-0.00116122	75.96	2014-06-10	0.0015083	75.96	2014-06-10	0.0121395	75.96	2014-06-10	0	75.96	2014-06-10	0.000215123	75.96	2014-06-10	-0.00621844	75.96	2014-06-10	-0.00851939
2014-06-11	-0.0169347	77.17	2015-06-25	0	77.67	2014-06-11	-0.0122771	77.17	2014-06-11	-0.0232183	77.17	2014-06-11	-0.00789401	77.17	2014-06-11	-0.0105129	77.17	2014-06-11	-0.00336135	77.17	2014-06-11	0.00224215	77.17	2014-06-11	0.01234	77.17	2014-06-11	0.0242114	77.17	2014-06-11	-0.00103332	77.17	2014-06-11	-0.0228669	77.17	2014-06-11	-0.0312997	77.17	2014-06-11	0	77.17	2014-06-11	-0.0142983	77.17	2014-06-11	-0.0155194	77.17	2014-06-11	-0.00859259
2014-06-12	-0.0115538	76.3	2015-06-26	0	77.61	2014-06-12	-0.0224189	76.3	2014-06-12	-0.0143455	76.3	2014-06-12	-0.0118325	76.3	2014-06-12	0.00234577	76.3	2014-06-12	0.00419992	76.3	2014-06-12	0.0100279	76.3	2014-06-12	0.022389	76.3	2014-06-12	-0.00526471	76.3	2014-06-12	-0.0145798	76.3	2014-06-12	-0.0171077	76.3	2014-06-12	-0.007112	76.3	2014-06-12	0	76.3	2014-06-12	0.00348508	76.3	2014-06-12	-0.0187855	76.3	2014-06-12	-0.00831894
2014-06-13	0.00857113	75.84	2015-06-29	0	82.44	2014-06-13	0.0105689	75.84	2014-06-13	0.000756201	75.84	2014-06-13	0.00572392	75.84	2014-06-13	-0.00164146	75.84	2014-06-13	-0.00588484	75.84	2014-06-13	0.00332042	75.84	2014-06-13	-0.00277136	75.84	2014-06-13	0.0311804	75.84	2014-06-13	-0.0035468	75.84	2014-06-13	0.0255531	75.84	2014-06-13	-0.0108612	75.84	2014-06-13	0	75.84	2014-06-13	-0.00457667	75.84	2014-06-13	-0.00303061	75.84	2014-06-13	0.00969873
2014-06-16	0.0066833	79.01	2015-06-30	0	85.29	2014-06-16	0.00627168	79.01	2014-06-16	0.001888	79.01	2014-06-16	0.000503482	79.01	2014-06-16	-0.0182361	79.01	2014-06-16	0.0100672	79.01	2014-06-16	0.0400703	79.01	2014-06-16	0.0119542	79.01	2014-06-16	0.015233	79.01	2014-06-16	-0.00316331	79.01	2014-06-16	-0.0169626	79.01	2014-06-16	-0.0145357	79.01	2014-06-16	0	79.01	2014-06-16	-0.0145217	79.01	2014-06-16	-0.00415675	79.01	2014-06-16	-0.0121382
2014-06-17	-0.00546483	83.66	2015-07-01	0	84.85	2014-06-17	-0.0038739	83.66	2014-06-17	-0.000679271	83.66	2014-06-17	-0.000839278	83.66	2014-06-17	-0.00215337	83.66	2014-06-17	0.00333334	83.66	2014-06-17	-0.00745875	83.66	2014-06-17	-0.0221821	83.66	2014-06-17	-0.0324353	83.66	2014-06-17	-0.000660284	83.66	2014-06-17	-0.0228087	83.66	2014-06-17	0.00394945	83.66	2014-06-17	0	83.66	2014-06-17	0.00243498	83.66	2014-06-17	0.00385318	83.66	2014-06-17	0.00104621
2014-06-18	-0.00274365	86.6	2015-07-02	-0.0756476	85.49	2014-06-18	0.00288624	86.6	2014-06-18	0.000226475	86.6	2014-06-18	0.00452376	86.6	2014-06-18	0	86.6	2014-06-18	-0.0269831	86.6	2014-06-18	0.00213675	86.6	2014-06-18	-0.000935016	86.6	2014-06-18	-0.00754721	86.6	2014-06-18	-0.00158646	86.6	2014-06-18	-0.00318725	86.6	2014-06-18	-0.0122944	86.6	2014-06-18	0	86.6	2014-06-18	-0.00776832	86.6	2014-06-18	-0.00955875	86.6	2014-06-18	-0.00454149
2014-06-19	0.00250008	87.5	2015-07-03	0	84.08	2014-06-19	0.007302	87.5	2014-06-19	0.00256314	87.5	2014-06-19	0.00333779	87.5	2014-06-19	0.0159205	87.5	2014-06-19	-0.0436751	87.5	2014-06-19	0.0106158	87.5	2014-06-19	-0.0284649	87.5	2014-06-19	-0.00350263	87.5	2014-06-19	-0.00105904	87.5	2014-06-19	0.0383609	87.5	2014-06-19	0.00953145	87.5	2014-06-19	0	87.5	2014-06-19	0.0226907	87.5	2014-06-19	-0.00543006	87.5	2014-06-19	-0.00632247
2014-06-20	0.00728159	89.13	2015-07-06	0	85.97	2014-06-20	0.0091139	89.13	2014-06-20	-0.00543562	89.13	2014-06-20	-0.00409033	89.13	2014-06-20	0.00891815	89.13	2014-06-20	0.00356507	89.13	2014-06-20	0.021933	89.13	2014-06-20	0.00288323	89.13	2014-06-20	0.00583092	89.13	2014-06-20	0.00370175	89.13	2014-06-20	0.0339784	89.13	2014-06-20	-0.00813577	89.13	2014-06-20	0	89.13	2014-06-20	-0.0118319	89.13	2014-06-20	-0.00195383	89.13	2014-06-20	-0.0021164
2014-06-23	-0.00880528	91.98	2015-07-07	0	85.82	2014-06-23	-0.00748032	91.98	2014-06-23	-0.00950758	91.98	2014-06-23	-0.00679847	91.98	2014-06-23	-0.0103336	91.98	2014-06-23	0.000889284	91.98	2014-06-23	0.0365152	91.98	2014-06-23	0.00287494	91.98	2014-06-23	0.00695252	91.98	2014-06-23	-0.00224586	91.98	2014-06-23	0.0242036	91.98	2014-06-23	-0.016878	91.98	2014-06-23	0	91.98	2014-06-23	-0.0200363	91.98	2014-06-23	-0.00868402	91.98	2014-06-23	0.0021164
2014-06-24	-0.00882196	93.44	2015-07-08	0	85.15	2014-06-24	-0.0158766	93.44	2014-06-24	-0.0130771	93.44	2014-06-24	-0.0174154	93.44	2014-06-24	0.00518014	93.44	2014-06-24	0.030637	93.44	2014-06-24	0.0148297	93.44	2014-06-24	0.0236418	93.44	2014-06-24	0.00690452	93.44	2014-06-24	-0.00756724	93.44	2014-06-24	-0.00727276	93.44	2014-06-24	-0.00711747	93.44	2014-06-24	0	93.44	2014-06-24	-0.019987	93.44	2014-06-24	-0.0253418	93.44	2014-06-24	-0.0166996
2014-06-25	-0.000369276	95.16	2015-07-09	0	83.92	2014-06-25	0.000828844	95.16	2014-06-25	-0.0163151	95.16	2014-06-25	0.00453167	95.16	2014-06-25	-0.00683401	95.16	2014-06-25	0.0238512	95.16	2014-06-25	-0.0168238	95.16	2014-06-25	0.00373135	95.16	2014-06-25	-0.0144386	95.16	2014-06-25	-0.00026656	95.16	2014-06-25	0.00145879	95.16	2014-06-25	0.00101989	95.16	2014-06-25	0	95.16	2014-06-25	-0.00229674	95.16	2014-06-25	0.00255265	95.16	2014-06-25	0.00500358
2014-06-26	-0.00246533	96.03	2015-07-10	0	85.88	2014-06-26	-0.0024886	96.03	2014-06-26	0.00752709	96.03	2014-06-26	-0.00204953	96.03	2014-06-26	0.00495342	96.03	2014-06-26	-0.000842105	96.03	2014-06-26	0.0275608	96.03	2014-06-26	0.00371748	96.03	2014-06-26	0.0178731	96.03	2014-06-26	0.00651035	96.03	2014-06-26	0.00870833	96.03	2014-06-26	-0.010658	96.03	2014-06-26	0	96.03	2014-06-26	0.0184537	96.03	2014-06-26	-0.0058595	96.03	2014-06-26	-0.00679666
2014-06-27	0.00400308	97.37	2015-07-13	0	91.12	2014-06-27	0.00224001	97.37	2014-06-27	0.00405364	97.37	2014-06-27	0.00443535	97.37	2014-06-27	0.0154101	97.37	2014-06-27	0.00922438	97.37	2014-06-27	-0.00681932	97.37	2014-06-27	0.0101524	97.37	2014-06-27	0.0392207	97.37	2014-06-27	0.00620505	97.37	2014-06-27	-0.00361926	97.37	2014-06-27	0.0155391	97.37	2014-06-27	0	97.37	2014-06-27	0.00180424	97.37	2014-06-27	0.00681506	97.37	2014-06-27	0.00394054
2014-06-30	-0.0121821	98.17	2015-07-14	0	91.22	2014-06-30	-0.0086559	98.17	2014-06-30	-0.0102437	98.17	2014-06-30	-0.00811797	98.17	2014-06-30	0.00300752	98.17	2014-06-30	0.0173774	98.17	2014-06-30	0.0289037	98.17	2014-06-30	0.0785582	98.17	2014-06-30	0.0174296	98.17	2014-06-30	-0.0030317	98.17	2014-06-30	0.00722546	98.17	2014-06-30	-0.00712616	98.17	2014-06-30	0	98.17	2014-06-30	-0.00474309	98.17	2014-06-30	0.00381316	98.17	2014-06-30	0.00889844
2014-07-01	-0.000560102	101.27	2015-07-15	0.0249556	96.78	2014-07-01	0.00666503	101.27	2014-07-01	0.00720498	101.27	2014-07-01	-0.000858369	101.27	2014-07-01	-0.000924428	101.27	2014-07-01	-0.0223983	101.27	2014-07-01	-0.00475965	101.27	2014-07-01	-0.00510639	101.27	2014-07-01	0.00484784	101.27	2014-07-01	0.0032949	101.27	2014-07-01	0.00717363	101.27	2014-07-01	-0.0204363	101.27	2014-07-01	0	101.27	2014-07-01	0.00429234	101.27	2014-07-01	0.00789769	101.27	2014-07-01	0.00881995
2014-07-02	-0.0103874	103.85	2015-07-16	0	96.9	2014-07-02	-0.00574595	103.85	2014-07-02	-0.00414435	103.85	2014-07-02	-0.00819147	103.85	2014-07-02	-0.0181993	103.85	2014-07-02	0.00251362	103.85	2014-07-02	0.0189042	103.85	2014-07-02	0.0144009	103.85	2014-07-02	0.00482445	103.85	2014-07-02	-0.00488031	103.85	2014-07-02	0.00712254	103.85	2014-07-02	-0.0138599	103.85	2014-07-02	0	103.85	2014-07-02	-0.00928554	103.85	2014-07-02	-0.0119231	103.85	2014-07-02	-0.00775744
2014-07-03	0.00577021	104.14	2015-07-17	0	99.13	2014-07-03	0.0120368	104.14	2014-07-03	0.00694962	104.14	2014-07-03	0.00449206	104.14	2014-07-03	0.00703898	104.14	2014-07-03	-0.00419288	104.14	2014-07-03	-0.010353	104.14	2014-07-03	-0.0059047	104.14	2014-07-03	0	104.14	2014-07-03	0.00724593	104.14	2014-07-03	0.0314381	104.14	2014-07-03	0.010099	104.14	2014-07-03	0	104.14	2014-07-03	0.00793205	104.14	2014-07-03	-0.00180611	104.14	2014-07-03	0.00459121
2014-07-04	0	104.66	2015-07-20	0	101.15	2014-07-04	0	104.66	2014-07-04	0	104.66	2014-07-04	0	104.66	2014-07-04	0.00396687	104.66	2014-07-04	0.0650636	104.66	2014-07-04	-0.00950577	104.66	2014-07-04	-0.0196504	104.66	2014-07-04	0	104.66	2014-07-04	0	104.66	2014-07-04	0	104.66	2014-07-04	0.00438643	104.66	2014-07-04	0	104.66	2014-07-04	0.000451365	104.66	2014-07-04	0	104.66	2014-07-04	0
2014-07-07	-0.0100567	108.11	2015-07-21	0	105.13	2014-07-07	-0.00895157	108.11	2014-07-07	0.00450311	108.11	2014-07-07	-0.0023299	108.11	2014-07-07	-0.00701101	108.11	2014-07-07	0.0370985	108.11	2014-07-07	0.0057143	108.11	2014-07-07	0.0779831	108.11	2014-07-07	0	108.11	2014-07-07	-0.0329605	108.11	2014-07-07	-0.0264824	108.11	2014-07-07	-0.01512	108.11	2014-07-07	0	108.11	2014-07-07	-0.0207462	108.11	2014-07-07	-0.00543798	108.11	2014-07-07	-0.00707217
2014-07-08	-0.00690948	109.59	2015-07-22	0	107.2	2014-07-08	-0.00634764	109.59	2014-07-08	-0.0179777	109.59	2014-07-08	-0.00824121	109.59	2014-07-08	-0.0151232	109.59	2014-07-08	0.0165542	109.59	2014-07-08	-0.019176	109.59	2014-07-08	0.000797766	109.59	2014-07-08	0	109.59	2014-07-08	-0.00421454	109.59	2014-07-08	-0.0403513	109.59	2014-07-08	-0.00871326	109.59	2014-07-08	0	109.59	2014-07-08	-0.0113519	109.59	2014-07-08	-0.0142137	109.59	2014-07-08	-0.0128573
2014-07-09	0.00456941	110.7	2015-07-23	0	106.68	2014-07-09	0.00376333	110.7	2014-07-09	0	110.7	2014-07-09	0.00711747	110.7	2014-07-09	-0.00812818	110.7	2014-07-09	0.0445167	110.7	2014-07-09	0.00386474	110.7	2014-07-09	0.0267522	110.7	2014-07-09	0	110.7	2014-07-09	-0.000681431	110.7	2014-07-09	0.0174932	110.7	2014-07-09	0.00340934	110.7	2014-07-09	0	110.7	2014-07-09	0.0150309	110.7	2014-07-09	-0.00184532	110.7	2014-07-09	-0.000719166
2014-07-10	0.00158173	109.39	2015-07-24	0	107.63	2014-07-10	0.00100117	109.39	2014-07-10	0	109.39	2014-07-10	-0.000778715	109.39	2014-07-10	0.00598303	109.39	2014-07-10	-0.000714031	109.39	2014-07-10	0.0172088	109.39	2014-07-10	0.00927364	109.39	2014-07-10	0	109.39	2014-07-10	-0.00163733	109.39	2014-07-10	0.0207372	109.39	2014-07-10	-0.00426349	109.39	2014-07-10	0	109.39	2014-07-10	0.0109565	109.39	2014-07-10	0.00412014	109.39	2014-07-10	-0.014493
2014-07-11	0.0133758	108.94	2015-07-27	0	110.97	2014-07-11	0.0144876	108.94	2014-07-11	0.010201	108.94	2014-07-11	0.0113608	108.94	2014-07-11	-0.00406456	108.94	2014-07-11	-0.0180185	108.94	2014-07-11	0.0508192	108.94	2014-07-11	0.0122326	108.94	2014-07-11	0.0185436	108.94	2014-07-11	-0.00259794	108.94	2014-07-11	0.0196222	108.94	2014-07-11	0.00638844	108.94	2014-07-11	0	108.94	2014-07-11	0.0108378	108.94	2014-07-11	-0.00335989	108.94	2014-07-11	-0.00622371
2014-07-14	0.00931337	111.29	2015-07-28	-0.0395454	111.74	2014-07-14	0.00549159	111.29	2014-07-14	0.0111022	111.29	2014-07-14	-0.00145592	111.29	2014-07-14	0.00143644	111.29	2014-07-14	-0.0176087	111.29	2014-07-14	-0.0218588	111.29	2014-07-14	-0.0130021	111.29	2014-07-14	-0.0153402	111.29	2014-07-14	0.00123144	111.29	2014-07-14	0.00622624	111.29	2014-07-14	0.000424448	111.29	2014-07-14	0	111.29	2014-07-14	-0.00495273	111.29	2014-07-14	0.007032	111.29	2014-07-14	0.00841109
2014-07-15	0.00499338	112.35	2015-07-29	0	110.51	2014-07-15	0.00659907	112.35	2014-07-15	-0.00324801	112.35	2014-07-15	0.00708829	112.35	2014-07-15	-0.0038351	112.35	2014-07-15	0.00590408	112.35	2014-07-15	0.0227593	112.35	2014-07-15	0.0183071	112.35	2014-07-15	-0.00534475	112.35	2014-07-15	0.000410144	112.35	2014-07-15	-0.0152887	112.35	2014-07-15	-0.0132424	112.35	2014-07-15	0	112.35	2014-07-15	-0.000677277	112.35	2014-07-15	0.00118515	112.35	2014-07-15	-0.000728597
2014-07-16	-0.0066015	113.17	2015-07-30	0	107.36	2014-07-16	0.000324754	113.17	2014-07-16	-0.0130986	113.17	2014-07-16	0	113.17	2014-07-16	0.0140696	113.17	2014-07-16	-0.0413127	113.17	2014-07-16	-0.0432251	113.17	2014-07-16	-0.0745151	113.17	2014-07-16	-0.0360104	113.17	2014-07-16	0.00504466	113.17	2014-07-16	0.0262627	113.17	2014-07-16	-0.0250367	113.17	2014-07-16	0	113.17	2014-07-16	0.00944039	113.17	2014-07-16	-0.0122422	113.17	2014-07-16	0.00508907
2014-07-17	-0.00136274	111.19	2015-07-31	0	106.67	2014-07-17	-0.00512717	111.19	2014-07-17	-0.0121596	111.19	2014-07-17	-0.0120715	111.19	2014-07-17	-0.00903907	111.19	2014-07-17	-0.00615387	111.19	2014-07-17	0.00375235	111.19	2014-07-17	0.00162734	111.19	2014-07-17	-0.00111173	111.19	2014-07-17	-0.00874203	111.19	2014-07-17	-0.010974	111.19	2014-07-17	-0.00841271	111.19	2014-07-17	0	111.19	2014-07-17	0.000670916	111.19	2014-07-17	-0.0139402	111.19	2014-07-17	-0.00326857
2014-07-18	0.0071645	113.28	2015-08-03	0	104.68	2014-07-18	0.0106319	113.28	2014-07-18	0.0138847	113.28	2014-07-18	0.0131772	113.28	2014-07-18	-0.00311117	113.28	2014-07-18	0.00231214	113.28	2014-07-18	-0.0131953	113.28	2014-07-18	-0.0155677	113.28	2014-07-18	-0.0100616	113.28	2014-07-18	0.0114583	113.28	2014-07-18	-0.0103987	113.28	2014-07-18	-0.0111783	113.28	2014-07-18	0	113.28	2014-07-18	-0.00808085	113.28	2014-07-18	0.0173136	113.28	2014-07-18	0.00724904
2014-07-21	0.00301103	118.48	2015-08-04	0	107.17	2014-07-21	0.0100406	118.48	2014-07-21	0.00515747	118.48	2014-07-21	0.00601722	118.48	2014-07-21	0.00668899	118.48	2014-07-21	0.0273366	118.48	2014-07-21	-0.0220632	118.48	2014-07-21	0.0196245	118.48	2014-07-21	-0.00281294	118.48	2014-07-21	0.000406807	118.48	2014-07-21	-0.0246926	118.48	2014-07-21	-0.027118	118.48	2014-07-21	0	118.48	2014-07-21	-0.00905598	118.48	2014-07-21	0.00260389	118.48	2014-07-21	-0.000722543
2014-07-22	0.0295624	122.01	2015-08-05	0	106.12	2014-07-22	0.0112062	122.01	2014-07-22	0.0111612	122.01	2014-07-22	0.00168848	122.01	2014-07-22	0.00877095	122.01	2014-07-22	-0.0181411	122.01	2014-07-22	0.0277397	122.01	2014-07-22	-0.00568414	122.01	2014-07-22	0	122.01	2014-07-22	-0.00475641	122.01	2014-07-22	0.0225998	122.01	2014-07-22	0.025543	122.01	2014-07-22	0	122.01	2014-07-22	0.00136364	122.01	2014-07-22	0.00809371	122.01	2014-07-22	0.000722543
2014-07-23	0.00136917	124.95	2015-08-06	0	107.68	2014-07-23	0.000632061	124.95	2014-07-23	-0.0236314	124.95	2014-07-23	0.0182218	124.95	2014-07-23	0.00329878	124.95	2014-07-23	0.0396314	124.95	2014-07-23	-0.017127	124.95	2014-07-23	0.00325204	124.95	2014-07-23	-0.0153281	124.95	2014-07-23	-0.0042318	124.95	2014-07-23	-0.0119425	124.95	2014-07-23	0.0114185	124.95	2014-07-23	0	124.95	2014-07-23	-0.00341258	124.95	2014-07-23	0.00214731	124.95	2014-07-23	0.003245
2014-07-24	0.0110629	123.77	2015-08-07	0	108.62	2014-07-24	0.0102936	123.77	2014-07-24	-0.0183988	123.77	2014-07-24	0.00619299	123.77	2014-07-24	0.00936556	123.77	2014-07-24	-0.0184985	123.77	2014-07-24	-0.0164493	123.77	2014-07-24	-0.0313299	123.77	2014-07-24	0.00114351	123.77	2014-07-24	0.00355046	123.77	2014-07-24	0.0147319	123.77	2014-07-24	0.00974753	123.77	2014-07-24	0	123.77	2014-07-24	-0.00594287	123.77	2014-07-24	0.00171453	123.77	2014-07-24	0.00359325
2014-07-25	0.000411753	126.63	2015-08-10	0.0326082	108.47	2014-07-25	-0.00281823	126.63	2014-07-25	-0.00969313	126.63	2014-07-25	-0.00280274	126.63	2014-07-25	-0.00396965	126.63	2014-07-25	-0.00149477	126.63	2014-07-25	0.0231447	126.63	2014-07-25	0.00083717	126.63	2014-07-25	0.0265028	126.63	2014-07-25	-0.009175	126.63	2014-07-25	0.00347585	126.63	2014-07-25	-0.0191415	126.63	2014-07-25	0	126.63	2014-07-25	-0.0108333	126.63	2014-07-25	0	126.63	2014-07-25	-0.00973156
2014-07-28	-0.000235266	129.37	2015-08-11	0	108.09	2014-07-28	0.00180145	129.37	2014-07-28	-0.00113701	129.37	2014-07-28	-0.00546314	129.37	2014-07-28	-0.000702165	129.37	2014-07-28	0.00819371	129.37	2014-07-28	0.0281974	129.37	2014-07-28	0.044197	129.37	2014-07-28	0.00111235	129.37	2014-07-28	-0.00441197	129.37	2014-07-28	-0.0253	129.37	2014-07-28	-0.0108451	129.37	2014-07-28	0	129.37	2014-07-28	-0.00744363	129.37	2014-07-28	0.0024595	129.37	2014-07-28	-0.00617622
2014-07-29	-0.00394896	132	2015-08-12	0	107.23	2014-07-29	-0.0111742	132	2014-07-29	-0.00603148	132	2014-07-29	-0.0108488	132	2014-07-29	-0.00375323	132	2014-07-29	0.0154585	132	2014-07-29	0.05937	132	2014-07-29	0.0284155	132	2014-07-29	0.00720025	132	2014-07-29	-0.0600807	132	2014-07-29	-0.0150594	132	2014-07-29	-0.00752483	132	2014-07-29	0	132	2014-07-29	0.0143721	132	2014-07-29	-0.00696643	132	2014-07-29	-0.00621461
2014-07-30	0.00500723	135.94	2015-08-13	0	108.65	2014-07-30	-0.00412339	135.94	2014-07-30	-0.000245288	135.94	2014-07-30	0.000251688	135.94	2014-07-30	-0.00117578	135.94	2014-07-30	0.0833524	135.94	2014-07-30	0.0130154	135.94	2014-07-30	0.00620638	135.94	2014-07-30	0.0325762	135.94	2014-07-30	0.0188959	135.94	2014-07-30	0.00863315	135.94	2014-07-30	0.0295432	135.94	2014-07-30	0	135.94	2014-07-30	-0.00692843	135.94	2014-07-30	0.00086003	135.94	2014-07-30	0.0120286
2014-07-31	-0.0190425	136.41	2015-08-14	0	103.59	2014-07-31	-0.0207137	136.41	2014-07-31	-0.0149115	136.41	2014-07-31	-0.0206805	136.41	2014-07-31	0.00656663	136.41	2014-07-31	-0.0189965	136.41	2014-07-31	0.0196336	136.41	2014-07-31	0	136.41	2014-07-31	0.00106781	136.41	2014-07-31	-0.0171366	136.41	2014-07-31	-0.0100793	136.41	2014-07-31	-0.0371251	136.41	2014-07-31	0	136.41	2014-07-31	-0.0147079	136.41	2014-07-31	-0.0232644	136.41	2014-07-31	-0.0149665
2014-08-01	0.000897962	136.96	2015-08-17	0	99.81	2014-08-01	0.00525912	136.96	2014-08-01	-0.000830358	136.96	2014-08-01	0.00521035	136.96	2014-08-01	-0.00398174	136.96	2014-08-01	0.00341881	136.96	2014-08-01	0.0258671	136.96	2014-08-01	-0.0338215	136.96	2014-08-01	-0.0210307	136.96	2014-08-01	0.00248702	136.96	2014-08-01	-0.0256518	136.96	2014-08-01	-0.0160413	136.96	2014-08-01	0	136.96	2014-08-01	-0.0194734	136.96	2014-08-01	-0.00562512	136.96	2014-08-01	-0.00738283
2014-08-04	0.00697656	136.31	2015-08-18	0.0075381	99.47	2014-08-04	-0.00452929	136.31	2014-08-04	-0.00374517	136.31	2014-08-04	-0.00127872	136.31	2014-08-04	-0.00117412	136.31	2014-08-04	0	136.31	2014-08-04	0.0155295	136.31	2014-08-04	0.0127188	136.31	2014-08-04	0.0252906	136.31	2014-08-04	0.0093078	136.31	2014-08-04	-0.0164674	136.31	2014-08-04	-0.00187661	136.31	2014-08-04	0	136.31	2014-08-04	0.00359067	136.31	2014-08-04	-0.0124654	136.31	2014-08-04	0.00738283
2014-08-05	-0.00811412	139.03	2015-08-19	0	99.33	2014-08-05	-0.00235361	139.03	2014-08-05	0.0111112	139.03	2014-08-05	-0.00753493	139.03	2014-08-05	0.00234687	139.03	2014-08-05	0	139.03	2014-08-05	-0.0180038	139.03	2014-08-05	0.0311067	139.03	2014-08-05	0.00106213	139.03	2014-08-05	0.000144749	139.03	2014-08-05	-0.000755002	139.03	2014-08-05	-0.00329257	139.03	2014-08-05	0	139.03	2014-08-05	0.00167124	139.03	2014-08-05	0.00747563	139.03	2014-08-05	0.00183722
2014-08-06	-0.0235177	140.22	2015-08-20	0	93.83	2014-08-06	-0.0171281	140.22	2014-08-06	-0.0244576	140.22	2014-08-06	-0.013847	140.22	2014-08-06	-0.0101308	140.22	2014-08-06	0	140.22	2014-08-06	0.00494235	140.22	2014-08-06	0.0780381	140.22	2014-08-06	0.00529382	140.22	2014-08-06	-0.00159339	140.22	2014-08-06	-0.0244661	140.22	2014-08-06	0.012408	140.22	2014-08-06	0	140.22	2014-08-06	-0.00502213	140.22	2014-08-06	-0.00624444	140.22	2014-08-06	-0.00404635
2014-08-07	-0.000613497	142.32	2015-08-21	0	91.61	2014-08-07	-0.00563662	142.32	2014-08-07	0.0125957	142.32	2014-08-07	-0.00314219	142.32	2014-08-07	-0.00332069	142.32	2014-08-07	0	142.32	2014-08-07	-0.026646	142.32	2014-08-07	-0.028009	142.32	2014-08-07	-0.0154299	142.32	2014-08-07	-0.0110788	142.32	2014-08-07	-0.00543269	142.32	2014-08-07	-0.00982005	142.32	2014-08-07	0	142.32	2014-08-07	-0.00360274	142.32	2014-08-07	0.0411978	142.32	2014-08-07	-0.00739922
2014-08-08	0.0173388	145.76	2015-08-24	-0.0865472	89.76	2014-08-08	0.0210569	145.76	2014-08-08	0.00657049	145.76	2014-08-08	0.0239269	145.76	2014-08-08	0.00118723	145.76	2014-08-08	0	145.76	2014-08-08	0.0159066	145.76	2014-08-08	0.0137434	145.76	2014-08-08	0.00907399	145.76	2014-08-08	0.0133957	145.76	2014-08-08	0.0177405	145.76	2014-08-08	-0.0080208	145.76	2014-08-08	0	145.76	2014-08-08	-0.0106435	145.76	2014-08-08	0.0180837	145.76	2014-08-08	0.000371264
2014-08-11	0.00210875	152.99	2015-08-25	0	87.45	2014-08-11	0.00511469	152.99	2014-08-11	0.00140828	152.99	2014-08-11	0.00561751	152.99	2014-08-11	0.0169416	152.99	2014-08-11	0	152.99	2014-08-11	0.0494228	152.99	2014-08-11	0.0192108	152.99	2014-08-11	0.0152916	152.99	2014-08-11	-0.00623869	152.99	2014-08-11	0.0114026	152.99	2014-08-11	0.026182	152.99	2014-08-11	0	152.99	2014-08-11	0.0140065	152.99	2014-08-11	0.0122585	152.99	2014-08-11	0.00333519
2014-08-12	-0.00222939	153.9	2015-08-26	0	84.37	2014-08-12	-0.00373195	153.9	2014-08-12	-0.00273553	153.9	2014-08-12	-0.00510553	153.9	2014-08-12	0.0102136	153.9	2014-08-12	0	153.9	2014-08-12	0	153.9	2014-08-12	0.01954	153.9	2014-08-12	-0.00788026	153.9	2014-08-12	0.000291036	153.9	2014-08-12	0.00977819	153.9	2014-08-12	-0.00671377	153.9	2014-08-12	0	153.9	2014-08-12	-0.0198602	153.9	2014-08-12	-0.00166754	153.9	2014-08-12	-0.00296406
2014-08-13	0.0197695	154.4	2015-08-27	0	82.8	2014-08-13	0.0171647	154.4	2014-08-13	0.0124563	154.4	2014-08-13	0.0160789	154.4	2014-08-13	0.00621621	154.4	2014-08-13	0	154.4	2014-08-13	0.00944145	154.4	2014-08-13	-0.0223629	154.4	2014-08-13	0.0052604	154.4	2014-08-13	0.0107092	154.4	2014-08-13	-0.0166042	154.4	2014-08-13	0.000928721	154.4	2014-08-13	0	154.4	2014-08-13	0.00585368	154.4	2014-08-13	0.0343465	154.4	2014-08-13	0.00776201
2014-08-14	0.00242181	154.71	2015-08-28	0.049523	81.23	2014-08-14	-0.00119918	154.71	2014-08-14	0.0173112	154.71	2014-08-14	0	154.71	2014-08-14	0.00297926	154.71	2014-08-14	0	154.71	2014-08-14	-0.0310164	154.71	2014-08-14	-0.0286758	154.71	2014-08-14	0.0345484	154.71	2014-08-14	-0.00693344	154.71	2014-08-14	0.0128546	154.71	2014-08-14	0.0117662	154.71	2014-08-14	0	154.71	2014-08-14	0.0111247	154.71	2014-08-14	0.00982858	154.71	2014-08-14	0.0051414
2014-08-15	-0.00200791	153.77	2015-08-31	0	81.33	2014-08-15	-0.00112054	153.77	2014-08-15	-0.00768395	153.77	2014-08-15	0.00184517	153.77	2014-08-15	0	153.77	2014-08-15	0	153.77	2014-08-15	-0.00974034	153.77	2014-08-15	0.0151573	153.77	2014-08-15	0.0407206	153.77	2014-08-15	0.000434751	153.77	2014-08-15	0	153.77	2014-08-15	-0.00298611	153.77	2014-08-15	0	153.77	2014-08-15	-0.00264901	153.77	2014-08-15	-0.00490222	153.77	2014-08-15	-0.00735297
2014-08-18	0.0138549	145.46	2015-09-01	0	82.22	2014-08-18	0.0147856	145.46	2014-08-18	0.0146694	145.46	2014-08-18	0.0153005	145.46	2014-08-18	0.00411053	145.46	2014-08-18	0	145.46	2014-08-18	0.00488203	145.46	2014-08-18	0.00286123	145.46	2014-08-18	0.000972763	145.46	2014-08-18	0.00879919	145.46	2014-08-18	0.0390473	145.46	2014-08-18	0.0150688	145.46	2014-08-18	0	145.46	2014-08-18	0.0119848	145.46	2014-08-18	0.0172015	145.46	2014-08-18	0.0091828
2014-08-19	0.00355013	148.79	2015-09-02	0	83.8	2014-08-19	0.00220698	148.79	2014-08-19	0.00478928	148.79	2014-08-19	0.00518541	148.79	2014-08-19	0.000455685	148.79	2014-08-19	0	148.79	2014-08-19	-0.00733201	148.79	2014-08-19	0.00285307	148.79	2014-08-19	0.000971817	148.79	2014-08-19	0.00701255	148.79	2014-08-19	-0.000722805	148.79	2014-08-19	0.0119384	148.79	2014-08-19	0	148.79	2014-08-19	0	148.79	2014-08-19	0.0132206	148.79	2014-08-19	0.00909924
2014-08-20	0.0183058	146.11	2015-09-03	0	81.48	2014-08-20	0.00909168	146.11	2014-08-20	0.0139962	146.11	2014-08-20	0.0136167	146.11	2014-08-20	0.000683138	146.11	2014-08-20	0	146.11	2014-08-20	-0.0115133	146.11	2014-08-20	-0.0179667	146.11	2014-08-20	-0.0240857	146.11	2014-08-20	0.00469518	146.11	2014-08-20	-0.00944431	146.11	2014-08-20	-0.00358906	146.11	2014-08-20	0	146.11	2014-08-20	0.000476417	146.11	2014-08-20	0.000680768	146.11	2014-08-20	0.000362253
2014-08-21	-0.0011986	144.26	2015-09-04	0	82.15	2014-08-21	-0.0010929	144.26	2014-08-21	0.00117716	144.26	2014-08-21	0.00161839	144.26	2014-08-21	0.00567474	144.26	2014-08-21	0	144.26	2014-08-21	0.00659524	144.26	2014-08-21	0.0398063	144.26	2014-08-21	-0.0201012	144.26	2014-08-21	0.00848062	144.26	2014-08-21	0.014493	144.26	2014-08-21	0.00426057	144.26	2014-08-21	0	144.26	2014-08-21	0.00735559	144.26	2014-08-21	0.00552622	144.26	2014-08-21	0.00973156
2014-08-22	0.00028551	140.68	2015-09-07	0	81.16	2014-08-22	-0.00336424	140.68	2014-08-22	-0.000313775	140.68	2014-08-22	0.00137357	140.68	2014-08-22	-0.00613011	140.68	2014-08-22	0	140.68	2014-08-22	0.0251535	140.68	2014-08-22	-0.0189946	140.68	2014-08-22	0.0020284	140.68	2014-08-22	-0.000422327	140.68	2014-08-22	-0.00577202	140.68	2014-08-22	0.000894654	140.68	2014-08-22	0	140.68	2014-08-22	-0.0035524	140.68	2014-08-22	-0.00504024	140.68	2014-08-22	0.0082158
2014-08-25	0.00784808	137.74	2015-09-08	0	82.25	2014-08-25	0.00328613	137.74	2014-08-25	0.00680248	137.74	2014-08-25	0.00459178	137.74	2014-08-25	0	137.74	2014-08-25	0	137.74	2014-08-25	-0.0243321	137.74	2014-08-25	-0.0215371	137.74	2014-08-25	0.0155821	137.74	2014-08-25	-0.00267889	137.74	2014-08-25	0.0320426	137.74	2014-08-25	0.0269094	137.74	2014-08-25	0	137.74	2014-08-25	0.0236795	137.74	2014-08-25	0.00252329	137.74	2014-08-25	-0.0103702
2014-08-26	0.000453078	138	2015-09-09	0	84.04	2014-08-26	-0.00587569	138	2014-08-26	0.00210174	138	2014-08-26	-0.000160759	138	2014-08-26	0.0043177	138	2014-08-26	0	138	2014-08-26	-0.019064	138	2014-08-26	-0.0437593	138	2014-08-26	0.0133765	138	2014-08-26	0.00422655	138	2014-08-26	0.00628713	138	2014-08-26	0.0129732	138	2014-08-26	0	138	2014-08-26	0.000463285	138	2014-08-26	-0.00641776	138	2014-08-26	0.00537732
2014-08-27	-0.000509727	137.79	2015-09-10	0	85.69	2014-08-27	0.00274628	137.79	2014-08-27	-0.00311527	137.79	2014-08-27	-0.00330126	137.79	2014-08-27	0.0047506	137.79	2014-08-27	0	137.79	2014-08-27	0.0433961	137.79	2014-08-27	0.0165417	137.79	2014-08-27	0.0112553	137.79	2014-08-27	-0.00563938	137.79	2014-08-27	0.00416957	137.79	2014-08-27	0.00471497	137.79	2014-08-27	0	137.79	2014-08-27	-0.000231616	137.79	2014-08-27	0.00476863	137.79	2014-08-27	-0.00107315
2014-08-28	-0.0138043	135.37	2015-09-11	0.0642852	86.41	2014-08-28	-0.00581534	135.37	2014-08-28	-0.00853869	135.37	2014-08-28	-0.00485085	135.37	2014-08-28	-0.000677277	135.37	2014-08-28	0	135.37	2014-08-28	-0.0358929	135.37	2014-08-28	-0.00974155	135.37	2014-08-28	0.0197549	135.37	2014-08-28	0.00268267	135.37	2014-08-28	-0.0174891	135.37	2014-08-28	-0.00364143	135.37	2014-08-28	0	135.37	2014-08-28	-0.0132916	135.37	2014-08-28	-0.00897217	135.37	2014-08-28	-0.00538311
2014-08-29	-0.000574548	133.88	2015-09-14	-0.00733464	86.43	2014-08-29	0.00267611	133.88	2014-08-29	-0.00244181	133.88	2014-08-29	-0.00113526	133.88	2014-08-29	0.00518078	133.88	2014-08-29	0.0434125	133.88	2014-08-29	0.0666646	133.88	2014-08-29	0.0245457	133.88	2014-08-29	0.00996923	133.88	2014-08-29	0.00660532	133.88	2014-08-29	0.00492785	133.88	2014-08-29	0.00428266	133.88	2014-08-29	0	133.88	2014-08-29	-0.0025855	133.88	2014-08-29	0.000293844	133.88	2014-08-29	-0.00288288
2014-09-01	0	137.84	2015-09-15	0	88.15	2014-09-01	0	137.84	2014-09-01	0	137.84	2014-09-01	0	137.84	2014-09-01	0.0241938	137.84	2014-09-01	0.0953102	137.84	2014-09-01	0.0697696	137.84	2014-09-01	0.0311056	137.84	2014-09-01	0.06315	137.84	2014-09-01	0	137.84	2014-09-01	0.00560226	137.84	2014-09-01	0	137.84	2014-09-01	0	137.84	2014-09-01	0.00797004	137.84	2014-09-01	0	137.84	2014-09-01	0
2014-09-02	-0.00115009	143.95	2015-09-16	0	87.74	2014-09-02	0.0105556	143.95	2014-09-02	-0.0104647	143.95	2014-09-02	-0.00479851	143.95	2014-09-02	-0.00153627	143.95	2014-09-02	0.0951481	143.95	2014-09-02	0.0327898	143.95	2014-09-02	0.0865958	143.95	2014-09-02	0	143.95	2014-09-02	-0.00547793	143.95	2014-09-02	-0.00139762	143.95	2014-09-02	0.0042644	143.95	2014-09-02	0	143.95	2014-09-02	0.00233209	143.95	2014-09-02	0.0254304	143.95	2014-09-02	0.00324266
2014-09-03	-0.00172761	144.9	2015-09-17	0	87.57	2014-09-03	-0.00499026	144.9	2014-09-03	0.00365922	144.9	2014-09-03	0.0183373	144.9	2014-09-03	-0.00396127	144.9	2014-09-03	0.0250747	144.9	2014-09-03	-0.00562589	144.9	2014-09-03	-0.0065531	144.9	2014-09-03	-0.00935627	144.9	2014-09-03	0.000422446	144.9	2014-09-03	0.00557882	144.9	2014-09-03	0.007208	144.9	2014-09-03	0	144.9	2014-09-03	0.00580654	144.9	2014-09-03	-0.0230828	144.9	2014-09-03	0.00430726
2014-09-04	-0.00265482	146.48	2015-09-18	0.0166451	86.33	2014-09-04	-0.00556537	146.48	2014-09-04	-0.00381862	146.48	2014-09-04	-0.00184273	146.48	2014-09-04	0.00418088	146.48	2014-09-04	-0.0213001	146.48	2014-09-04	0.025071	146.48	2014-09-04	0.0117648	146.48	2014-09-04	-0.00403679	146.48	2014-09-04	-0.0114692	146.48	2014-09-04	0.0124397	146.48	2014-09-04	0.0320127	146.48	2014-09-04	0	146.48	2014-09-04	-0.00301519	146.48	2014-09-04	-0.011596	146.48	2014-09-04	0.00214669
2014-09-05	0.00886031	145.08	2015-09-21	0	87.77	2014-09-05	0.00243376	145.08	2014-09-05	-0.00615633	145.08	2014-09-05	0.00599642	145.08	2014-09-05	0.000877963	145.08	2014-09-05	-0.02894	145.08	2014-09-05	-0.01037	145.08	2014-09-05	0.000649562	145.08	2014-09-05	-0.0112996	145.08	2014-09-05	0.00667095	145.08	2014-09-05	0.000686577	145.08	2014-09-05	0.00632204	145.08	2014-09-05	0	145.08	2014-09-05	-0.000697107	145.08	2014-09-05	0.0141331	145.08	2014-09-05	0.0049911
2014-09-08	0.00108773	138.26	2015-09-22	-0.00872606	92.22	2014-09-08	0.000156814	138.26	2014-09-08	0.0260433	138.26	2014-09-08	0.00254757	138.26	2014-09-08	-0.0112522	138.26	2014-09-08	0	138.26	2014-09-08	0	138.26	2014-09-08	0	138.26	2014-09-08	0	138.26	2014-09-08	-0.00198244	138.26	2014-09-08	0.00615808	138.26	2014-09-08	-0.00611747	138.26	2014-09-08	0	138.26	2014-09-08	-0.00256022	138.26	2014-09-08	0.00757285	138.26	2014-09-08	-0.00893023
2014-09-09	0.000972234	138.03	2015-09-23	0	91.64	2014-09-09	0.00726481	138.03	2014-09-09	0.00179554	138.03	2014-09-09	0.00388843	138.03	2014-09-09	0.0042068	138.03	2014-09-09	0.00552488	138.03	2014-09-09	0.00623487	138.03	2014-09-09	0.00969313	138.03	2014-09-09	0.0202482	138.03	2014-09-09	-0.0115476	138.03	2014-09-09	0.0155672	138.03	2014-09-09	-0.00615513	138.03	2014-09-09	0	138.03	2014-09-09	-0.00139925	138.03	2014-09-09	0.0117309	138.03	2014-09-09	-0.130921
2014-09-10	-0.00200269	135.53	2015-09-24	-0.00615387	92.66	2014-09-10	0.0116843	135.53	2014-09-10	7.7994e-05	135.53	2014-09-10	0.00914544	135.53	2014-09-10	0.00528869	135.53	2014-09-10	-0.00552488	135.53	2014-09-10	0.0576954	135.53	2014-09-10	-0.00709909	135.53	2014-09-10	0.012395	135.53	2014-09-10	0.00143287	135.53	2014-09-10	-0.00673857	135.53	2014-09-10	-0.00391793	135.53	2014-09-10	0	135.53	2014-09-10	-0.019322	135.53	2014-09-10	0.0155557	135.53	2014-09-10	0.0595414
2014-09-11	-0.0022363	134.45	2015-09-25	-0.028927	92.75	2014-09-11	-0.00177093	134.45	2014-09-11	-0.00453374	134.45	2014-09-11	-0.00629824	134.45	2014-09-11	0.00438597	134.45	2014-09-11	-0.00277393	134.45	2014-09-11	0.0383679	134.45	2014-09-11	0.00323311	134.45	2014-09-11	-0.0182025	134.45	2014-09-11	0.00855437	134.45	2014-09-11	0.016762	134.45	2014-09-11	-0.00414079	134.45	2014-09-11	0	134.45	2014-09-11	0.0151124	134.45	2014-09-11	-0.00585239	134.45	2014-09-11	-0.00386101
2014-09-12	0.00131945	134.52	2015-09-28	0	94.17	2014-09-12	0.00177093	134.52	2014-09-12	-0.00542049	134.52	2014-09-12	-0.00173899	134.52	2014-09-12	0.00436682	134.52	2014-09-12	0	134.52	2014-09-12	-0.000627549	134.52	2014-09-12	0.0361371	134.52	2014-09-12	-0.0144407	134.52	2014-09-12	-0.00955717	134.52	2014-09-12	0.0138662	134.52	2014-09-12	0.00620478	134.52	2014-09-12	0	134.52	2014-09-12	0.00140515	134.52	2014-09-12	-0.00436433	134.52	2014-09-12	0.00463142
2014-09-15	0.00668517	134.27	2015-09-29	0	95.53	2014-09-15	0.00445196	134.27	2014-09-15	-0.00505411	134.27	2014-09-15	0.0035538	134.27	2014-09-15	-0.00196271	134.27	2014-09-15	-0.00612986	134.27	2014-09-15	0.0143349	134.27	2014-09-15	-0.00499377	134.27	2014-09-15	0.0365949	134.27	2014-09-15	-0.0118225	134.27	2014-09-15	0.00978801	134.27	2014-09-15	0.00862251	134.27	2014-09-15	0	134.27	2014-09-15	-0.0072813	134.27	2014-09-15	-0.00104647	134.27	2014-09-15	-0.000385134
2014-09-16	0.00901392	136.86	2015-09-30	0	96.27	2014-09-16	0.010362	136.86	2014-09-16	0.0079644	136.86	2014-09-16	0.00706994	136.86	2014-09-16	-0.00306078	136.86	2014-09-16	-0.0748392	136.86	2014-09-16	-0.0811778	136.86	2014-09-16	-0.0686353	136.86	2014-09-16	-0.0252953	136.86	2014-09-16	0.0105317	136.86	2014-09-16	-0.0130721	136.86	2014-09-16	0.00306154	136.86	2014-09-16	0	136.86	2014-09-16	0	136.86	2014-09-16	0.00682985	136.86	2014-09-16	0.0145318
2014-09-17	0.00904526	138.32	2015-10-01	0	97.34	2014-09-17	0.00483933	138.32	2014-09-17	0.0034499	138.32	2014-09-17	0.00382828	138.32	2014-09-17	0.00937132	138.32	2014-09-17	-0.0139523	138.32	2014-09-17	-0.00944039	138.32	2014-09-17	0.0106668	138.32	2014-09-17	-0.0250297	138.32	2014-09-17	0.000860709	138.32	2014-09-17	0.00786374	138.32	2014-09-17	-0.00551754	138.32	2014-09-17	0	138.32	2014-09-17	0.00821697	138.32	2014-09-17	0.0116543	138.32	2014-09-17	0.00416746
2014-09-18	0.00429724	135.05	2015-10-02	0	100.83	2014-09-18	-0.000981095	135.05	2014-09-18	0.00639777	135.05	2014-09-18	0.00807709	135.05	2014-09-18	0.0142152	135.05	2014-09-18	0.0151564	135.05	2014-09-18	0.0147952	135.05	2014-09-18	-0.00798939	135.05	2014-09-18	0.036203	135.05	2014-09-18	0.00728627	135.05	2014-09-18	0.0123258	135.05	2014-09-18	0.0152519	135.05	2014-09-18	0	135.05	2014-09-18	0.0123157	135.05	2014-09-18	0.00531197	135.05	2014-09-18	0.00377359
2014-09-19	0.00649443	135.38	2015-10-05	0.04641	99.79	2014-09-19	0.00916955	135.38	2014-09-19	0.00597063	135.38	2014-09-19	0.00131411	135.38	2014-09-19	0.00872996	135.38	2014-09-19	0.00958091	135.38	2014-09-19	0.0596031	135.38	2014-09-19	0.0211648	135.38	2014-09-19	0.0258843	135.38	2014-09-19	-0.00542394	135.38	2014-09-19	-0.0175614	135.38	2014-09-19	-0.00343678	135.38	2014-09-19	0	135.38	2014-09-19	0.00115407	135.38	2014-09-19	-0.0160213	135.38	2014-09-19	-0.0064236
2014-09-22	-0.0097296	130.88	2015-10-06	-0.010745	100.8	2014-09-22	-0.0132552	130.88	2014-09-22	-0.00573734	130.88	2014-09-22	-0.0111082	130.88	2014-09-22	0.00718212	130.88	2014-09-22	-0.0507289	130.88	2014-09-22	-0.0209731	130.88	2014-09-22	-0.0178281	130.88	2014-09-22	0.0786759	130.88	2014-09-22	-0.0227266	130.88	2014-09-22	-0.0185436	130.88	2014-09-22	-0.0044652	130.88	2014-09-22	0	130.88	2014-09-22	-0.00439256	130.88	2014-09-22	-0.0144599	130.88	2014-09-22	-0.0106708
2014-09-23	-0.014916	134.63	2015-10-07	0	101.69	2014-09-23	-0.0234727	134.63	2014-09-23	-0.00960982	134.63	2014-09-23	-0.0161427	134.63	2014-09-23	-0.0178387	134.63	2014-09-23	0.0332953	134.63	2014-09-23	0.0140308	134.63	2014-09-23	0.034057	134.63	2014-09-23	0.0268579	134.63	2014-09-23	-0.00616833	134.63	2014-09-23	-0.00805373	134.63	2014-09-23	-0.0343506	134.63	2014-09-23	0	134.63	2014-09-23	-0.0305834	134.63	2014-09-23	-0.00769531	134.63	2014-09-23	-0.0260057
2014-09-24	0.0115582	133.94	2015-10-08	0.0011672	100.11	2014-09-24	0.0088862	133.94	2014-09-24	0.00937653	133.94	2014-09-24	0.00798581	133.94	2014-09-24	-0.000643018	133.94	2014-09-24	0.0304592	133.94	2014-09-24	0	133.94	2014-09-24	0.0310643	133.94	2014-09-24	-0.0161072	133.94	2014-09-24	0.00528946	133.94	2014-09-24	0.000673628	133.94	2014-09-24	0.000841751	133.94	2014-09-24	0	133.94	2014-09-24	-0.0266295	133.94	2014-09-24	0.0081743	133.94	2014-09-24	0
2014-09-25	-0.00533964	133.58	2015-10-09	-0.00175131	98.3	2014-09-25	-0.00842061	133.58	2014-09-25	-0.0112624	133.58	2014-09-25	-0.0156359	133.58	2014-09-25	-0.00774864	133.58	2014-09-25	0	133.58	2014-09-25	0	133.58	2014-09-25	-0.000624415	133.58	2014-09-25	-0.00915065	133.58	2014-09-25	-0.0141679	133.58	2014-09-25	0.0107168	133.58	2014-09-25	0.0216405	133.58	2014-09-25	0	133.58	2014-09-25	-0.0130882	133.58	2014-09-25	-0.00297348	133.58	2014-09-25	-0.00591601
2014-09-26	0.0230638	133.86	2015-10-12	0	95.17	2014-09-26	0.0232346	133.86	2014-09-26	0.0121176	133.86	2014-09-26	0.02129	133.86	2014-09-26	0.0139472	133.86	2014-09-26	-0.0124299	133.86	2014-09-26	0	133.86	2014-09-26	-0.0176438	133.86	2014-09-26	0.00119832	133.86	2014-09-26	0.00651854	133.86	2014-09-26	0.0106031	133.86	2014-09-26	0.0155232	133.86	2014-09-26	0	133.86	2014-09-26	0.0123519	133.86	2014-09-26	0.00746486	133.86	2014-09-26	-0.000395648
2014-09-29	-0.00121232	130.78	2015-10-13	0	96.02	2014-09-29	0.000378917	130.78	2014-09-29	0.000621456	130.78	2014-09-29	-0.00164583	130.78	2014-09-29	0.00191591	130.78	2014-09-29	0	130.78	2014-09-29	0	130.78	2014-09-29	0.00886082	130.78	2014-09-29	0.00755621	130.78	2014-09-29	-0.00830373	130.78	2014-09-29	-0.00661378	130.78	2014-09-29	-0.0161409	130.78	2014-09-29	0	130.78	2014-09-29	0.00538689	130.78	2014-09-29	0.00304646	130.78	2014-09-29	0.00237154
2014-09-30	0.00779924	130.57	2015-10-14	0	96.87	2014-09-30	-0.00166831	130.57	2014-09-30	-0.0108531	130.57	2014-09-30	-0.00314243	130.57	2014-09-30	0.00276097	130.57	2014-09-30	-0.00957518	130.57	2014-09-30	0	130.57	2014-09-30	-0.0139596	130.57	2014-09-30	0.0106405	130.57	2014-09-30	-0.0113808	130.57	2014-09-30	0.0223106	130.57	2014-09-30	0.0258223	130.57	2014-09-30	0	130.57	2014-09-30	0.0293573	130.57	2014-09-30	-0.00945521	130.57	2014-09-30	-0.00237154
2014-10-01	-0.0271179	126.58	2015-10-15	0	95.59	2014-10-01	-0.0287956	126.58	2014-10-01	-0.0215045	126.58	2014-10-01	-0.022278	126.58	2014-10-01	-0.0177602	126.58	2014-10-01	0	126.58	2014-10-01	0	126.58	2014-10-01	0	126.58	2014-10-01	0	126.58	2014-10-01	0	126.58	2014-10-01	-0.0124063	126.58	2014-10-01	-0.0147612	126.58	2014-10-01	0	126.58	2014-10-01	-0.000474383	126.58	2014-10-01	-0.0112908	126.58	2014-10-01	0.00118647
2014-10-02	-0.00869473	121.19	2015-10-16	0.00145964	95.81	2014-10-02	-0.00878713	121.19	2014-10-02	-0.00401865	121.19	2014-10-02	-0.0202372	121.19	2014-10-02	-0.0205024	121.19	2014-10-02	0	121.19	2014-10-02	0	121.19	2014-10-02	0	121.19	2014-10-02	0	121.19	2014-10-02	-0.00513364	121.19	2014-10-02	-0.0665554	121.19	2014-10-02	-0.0251663	121.19	2014-10-02	0	121.19	2014-10-02	-0.0203722	121.19	2014-10-02	-0.00135962	121.19	2014-10-02	0.000395179
2014-10-03	0.0112212	118.52	2015-10-19	0	96.22	2014-10-03	0.012296	118.52	2014-10-03	0.0174834	118.52	2014-10-03	0.0141846	118.52	2014-10-03	0.0140046	118.52	2014-10-03	0	118.52	2014-10-03	0	118.52	2014-10-03	0	118.52	2014-10-03	0	118.52	2014-10-03	-0.00759767	118.52	2014-10-03	0.0270193	118.52	2014-10-03	0.0350985	118.52	2014-10-03	0	118.52	2014-10-03	0.00483093	118.52	2014-10-03	0.00995995	118.52	2014-10-03	0.0121737
2014-10-06	-0.00799419	111.43	2015-10-20	0.0522846	96.28	2014-10-06	-0.00562018	111.43	2014-10-06	-0.000791703	111.43	2014-10-06	-0.00348673	111.43	2014-10-06	0.00303754	111.43	2014-10-06	0	111.43	2014-10-06	0	111.43	2014-10-06	0	111.43	2014-10-06	0	111.43	2014-10-06	0.00380605	111.43	2014-10-06	-0.0109967	111.43	2014-10-06	0.0068342	111.43	2014-10-06	0	111.43	2014-10-06	0.00983103	111.43	2014-10-06	-0.0194313	111.43	2014-10-06	0.00272851
2014-10-07	-0.0222905	111.06	2015-10-21	0	95.71	2014-10-07	-0.0248864	111.06	2014-10-07	-0.0235607	111.06	2014-10-07	-0.019853	111.06	2014-10-07	-0.0243406	111.06	2014-10-07	0	111.06	2014-10-07	0	111.06	2014-10-07	0	111.06	2014-10-07	0	111.06	2014-10-07	-0.0170106	111.06	2014-10-07	-0.0209505	111.06	2014-10-07	-0.0265925	111.06	2014-10-07	0	111.06	2014-10-07	-0.0117606	111.06	2014-10-07	-0.0351439	111.06	2014-10-07	0.00388501
2014-10-08	0.0190635	108.86	2015-10-22	0.03616	91.72	2014-10-08	0.0139461	108.86	2014-10-08	0.0133711	108.86	2014-10-08	0.0201778	108.86	2014-10-08	0.00288153	108.86	2014-10-08	0.0284548	108.86	2014-10-08	0	108.86	2014-10-08	0.0214926	108.86	2014-10-08	0.0729313	108.86	2014-10-08	0.0113725	108.86	2014-10-08	-0.00424329	108.86	2014-10-08	-0.0214168	108.86	2014-10-08	0	108.86	2014-10-08	-0.0195033	108.86	2014-10-08	0.0100097	108.86	2014-10-08	0.0301722
2014-10-09	-0.0102594	107.69	2015-10-23	0.00930239	91.5	2014-10-09	-0.0186921	107.69	2014-10-09	-0.0179225	107.69	2014-10-09	-0.0134889	107.69	2014-10-09	-0.0198956	107.69	2014-10-09	-0.0129414	107.69	2014-10-09	0	107.69	2014-10-09	-0.00942514	107.69	2014-10-09	0.0021842	107.69	2014-10-09	-0.028363	107.69	2014-10-09	-0.036814	107.69	2014-10-09	-0.0414089	107.69	2014-10-09	0	107.69	2014-10-09	-0.0340544	107.69	2014-10-09	-0.0151034	107.69	2014-10-09	-0.0328902
2014-10-10	-0.000458426	107.36	2015-10-26	0	90.17	2014-10-10	-8.06354e-05	107.36	2014-10-10	-0.010317	107.36	2014-10-10	-0.00230719	107.36	2014-10-10	0.00405589	107.36	2014-10-10	-0.011313	107.36	2014-10-10	0	107.36	2014-10-10	0.00503779	107.36	2014-10-10	-0.0276515	107.36	2014-10-10	-0.0272505	107.36	2014-10-10	0.0174932	107.36	2014-10-10	-0.00461083	107.36	2014-10-10	0	107.36	2014-10-10	-0.0107555	107.36	2014-10-10	-0.0270189	107.36	2014-10-10	-0.0129135
2014-10-13	-0.00915509	100.68	2015-10-27	0	89.32	2014-10-13	-0.0206949	100.68	2014-10-13	-0.00867953	100.68	2014-10-13	-0.0246369	100.68	2014-10-13	0.000899079	100.68	2014-10-13	-0.0132612	100.68	2014-10-13	0	100.68	2014-10-13	-0.00630122	100.68	2014-10-13	0.00856138	100.68	2014-10-13	-0.00615785	100.68	2014-10-13	0.000722282	100.68	2014-10-13	0.000220046	100.68	2014-10-13	0	100.68	2014-10-13	-0.00386947	100.68	2014-10-13	-0.0312276	100.68	2014-10-13	-0.00790831
2014-10-14	0.0185111	99.63	2015-10-28	0	88.51	2014-10-14	0.0221453	99.63	2014-10-14	0.0151605	99.63	2014-10-14	0.00287065	99.63	2014-10-14	0.00783265	99.63	2014-10-14	0.0954205	99.63	2014-10-14	0	99.63	2014-10-14	-0.00316556	99.63	2014-10-14	0.00443788	99.63	2014-10-14	0.00486461	99.63	2014-10-14	0.00647717	99.63	2014-10-14	0.0100701	99.63	2014-10-14	0	99.63	2014-10-14	0.00438428	99.63	2014-10-14	0.0165346	99.63	2014-10-14	0.0137988
2014-10-15	-0.0052377	98.85	2015-10-29	-0.0336279	86.88	2014-10-15	-0.0236283	98.85	2014-10-15	-0.0173214	98.85	2014-10-15	-0.00532568	98.85	2014-10-15	-0.0257409	98.85	2014-10-15	0.00330397	98.85	2014-10-15	0	98.85	2014-10-15	-0.0282977	98.85	2014-10-15	0.0110093	98.85	2014-10-15	0.0154096	98.85	2014-10-15	-0.0553034	98.85	2014-10-15	-0.0493349	98.85	2014-10-15	0	98.85	2014-10-15	-0.0358912	98.85	2014-10-15	-0.00640959	98.85	2014-10-15	-0.0015674
2014-10-16	-0.00268641	95.89	2015-10-30	0.00925933	86.56	2014-10-16	0.0025526	95.89	2014-10-16	0.00083167	95.89	2014-10-16	-0.00110249	95.89	2014-10-16	0.00615667	95.89	2014-10-16	-0.0324051	95.89	2014-10-16	0	95.89	2014-10-16	-0.0311387	95.89	2014-10-16	-0.00438918	95.89	2014-10-16	0.00333943	95.89	2014-10-16	0.0172872	95.89	2014-10-16	-0.0219789	95.89	2014-10-16	0	95.89	2014-10-16	0.000266702	95.89	2014-10-16	-0.00839437	95.89	2014-10-16	-0.00196271
2014-10-17	0.00866201	93.45	2015-11-02	0	81.84	2014-10-17	0.0230867	93.45	2014-10-17	0.0242282	93.45	2014-10-17	0.025303	93.45	2014-10-17	0.00905188	93.45	2014-10-17	-0.0411533	93.45	2014-10-17	0.0953678	93.45	2014-10-17	-0.00202088	93.45	2014-10-17	-0.00846683	93.45	2014-10-17	0.0194944	93.45	2014-10-17	0.0184575	93.45	2014-10-17	0.0279109	93.45	2014-10-17	0	93.45	2014-10-17	0.0247577	93.45	2014-10-17	0.0193724	93.45	2014-10-17	0.00548591
2014-10-20	-0.00403673	88.69	2015-11-03	-0.0294341	80.88	2014-10-20	0.00184657	88.69	2014-10-20	0.00864477	88.69	2014-10-20	0.00355123	88.69	2014-10-20	-0.00700805	88.69	2014-10-20	0.0193384	88.69	2014-10-20	-0.027431	88.69	2014-10-20	0.0200274	88.69	2014-10-20	-0.0224308	88.69	2014-10-20	0.00790886	88.69	2014-10-20	0.00437957	88.69	2014-10-20	-0.00661876	88.69	2014-10-20	0	88.69	2014-10-20	-0.0130926	88.69	2014-10-20	-0.0124795	88.69	2014-10-20	-0.00745248
2014-10-21	-0.0167753	88.06	2015-11-04	0	81.06	2014-10-21	0.0116429	88.06	2014-10-21	0.0223531	88.06	2014-10-21	0.0211273	88.06	2014-10-21	0.00858374	88.06	2014-10-21	-0.0163842	88.06	2014-10-21	-0.0547249	88.06	2014-10-21	-0.0240814	88.06	2014-10-21	-0.0129378	88.06	2014-10-21	0.0284755	88.06	2014-10-21	0.0258821	88.06	2014-10-21	0.0271081	88.06	2014-10-21	0	88.06	2014-10-21	0.00420832	88.06	2014-10-21	0.0386344	88.06	2014-10-21	0.00353704
2014-10-22	0.0195061	87.99	2015-11-05	0	79.3	2014-10-22	-0.00811977	87.99	2014-10-22	-0.0456289	87.99	2014-10-22	0.0193451	87.99	2014-10-22	0.0105158	87.99	2014-10-22	-0.00473094	87.99	2014-10-22	-0.00564088	87.99	2014-10-22	0.0187799	87.99	2014-10-22	0.00305928	87.99	2014-10-22	-0.00904847	87.99	2014-10-22	0.0154933	87.99	2014-10-22	0.00754888	87.99	2014-10-22	0	87.99	2014-10-22	-0.00975875	87.99	2014-10-22	-0.00631897	87.99	2014-10-22	-0.00432476
2014-10-23	0.0261314	84.49	2015-11-06	0	78.59	2014-10-23	0.0321682	84.49	2014-10-23	0.00476426	84.49	2014-10-23	0.0314072	84.49	2014-10-23	-0.0125422	84.49	2014-10-23	0.0360924	84.49	2014-10-23	-0.0384416	84.49	2014-10-23	0.0145121	84.49	2014-10-23	-0.0365515	84.49	2014-10-23	0.0114476	84.49	2014-10-23	0.0193778	84.49	2014-10-23	0.00705315	84.49	2014-10-23	0	84.49	2014-10-23	0.00396773	84.49	2014-10-23	0.0154674	84.49	2014-10-23	0.0202815
2014-10-24	0.00364641	82.65	2015-11-09	0	78.82	2014-10-24	0.0122314	82.65	2014-10-24	0.00171941	82.65	2014-10-24	0.0164362	82.65	2014-10-24	-0.00497064	82.65	2014-10-24	-0.0248927	82.65	2014-10-24	-0.0171282	82.65	2014-10-24	-0.00262295	82.65	2014-10-24	-0.00995033	82.65	2014-10-24	0.00835202	82.65	2014-10-24	-0.0117202	82.65	2014-10-24	-0.00528519	82.65	2014-10-24	0	82.65	2014-10-24	0.00316289	82.65	2014-10-24	-0.000818917	82.65	2014-10-24	0.00539085
2014-10-27	0.00916758	77.94	2015-11-10	0	78.89	2014-10-27	0	77.94	2014-10-27	-0.000982158	77.94	2014-10-27	0.00444295	77.94	2014-10-27	0.00203643	77.94	2014-10-27	0.0128132	77.94	2014-10-27	0.0132015	77.94	2014-10-27	-0.0112249	77.94	2014-10-27	0.0198026	77.94	2014-10-27	0.00975473	77.94	2014-10-27	-0.0252822	77.94	2014-10-27	-0.0117714	77.94	2014-10-27	0	77.94	2014-10-27	-0.00131666	77.94	2014-10-27	0.0128207	77.94	2014-10-27	-0.00269179
2014-10-28	0.0138382	80.58	2015-11-11	0	77.98	2014-10-28	0.0257382	80.58	2014-10-28	0.0121273	80.58	2014-10-28	0.0260314	80.58	2014-10-28	0.000451977	80.58	2014-10-28	0.0435959	80.58	2014-10-28	0.0517522	80.58	2014-10-28	0.0345875	80.58	2014-10-28	0.0190334	80.58	2014-10-28	0.00528093	80.58	2014-10-28	0.0176247	80.58	2014-10-28	0.0144175	80.58	2014-10-28	0	80.58	2014-10-28	0.000790202	80.58	2014-10-28	0.0309585	80.58	2014-10-28	0.00614205
2014-10-29	0.00473145	80.29	2015-11-12	0	76.76	2014-10-29	0.0108205	80.29	2014-10-29	-0.0042969	80.29	2014-10-29	-0.0010987	80.29	2014-10-29	0.00787671	80.29	2014-10-29	0.0257055	80.29	2014-10-29	0.0129912	80.29	2014-10-29	-0.000641643	80.29	2014-10-29	0.0175443	80.29	2014-10-29	0.00306771	80.29	2014-10-29	-0.0406473	80.29	2014-10-29	0.00855175	80.29	2014-10-29	0	80.29	2014-10-29	0.0167106	80.29	2014-10-29	0.0125653	80.29	2014-10-29	0.00762489
2014-10-30	0.0152244	80.49	2015-11-13	0	75.3	2014-10-30	0.0119437	80.49	2014-10-30	0.00599435	80.49	2014-10-30	0.0133947	80.49	2014-10-30	0.013139	80.49	2014-10-30	-0.0290352	80.49	2014-10-30	-0.00369459	80.49	2014-10-30	-0.0214085	80.49	2014-10-30	-0.0210132	80.49	2014-10-30	0.00610733	80.49	2014-10-30	-0.0124498	80.49	2014-10-30	0.00239887	80.49	2014-10-30	0	80.49	2014-10-30	-0.000518001	80.49	2014-10-30	0.0058872	80.49	2014-10-30	0.0102022
2014-10-31	0.00673935	79.87	2015-11-16	0	83.88	2014-10-31	0.00486831	79.87	2014-10-31	0.00876458	79.87	2014-10-31	0.0105737	79.87	2014-10-31	0.0147142	79.87	2014-10-31	0.0038835	79.87	2014-10-31	-0.0142904	79.87	2014-10-31	-0.0165293	79.87	2014-10-31	0.00115763	79.87	2014-10-31	0.00894796	79.87	2014-10-31	0.0579769	79.87	2014-10-31	0.0361498	79.87	2014-10-31	0	79.87	2014-10-31	0.0253243	79.87	2014-10-31	0.0181182	79.87	2014-10-31	0.0119583
2014-11-03	0.000944089	79.23	2015-11-17	0	93.45	2014-11-03	-0.00727488	79.23	2014-11-03	0.0089265	79.23	2014-11-03	-0.000286246	79.23	2014-11-03	-0.00218245	79.23	2014-11-03	0.0126549	79.23	2014-11-03	0.00934295	79.23	2014-11-03	0.0308525	79.23	2014-11-03	0.00269594	79.23	2014-11-03	0.00730087	79.23	2014-11-03	-0.023216	79.23	2014-11-03	-0.00105097	79.23	2014-11-03	0.0945674	79.23	2014-11-03	0.0045363	79.23	2014-11-03	-0.00549608	79.23	2014-11-03	0.00185563
2014-11-04	0.000209677	80.21	2015-11-18	0	100.93	2014-11-04	0.0116867	80.21	2014-11-04	-0.00150872	80.21	2014-11-04	0.007629	80.21	2014-11-04	-0.0147466	80.21	2014-11-04	0.0953599	80.21	2014-11-04	-0.0213041	80.21	2014-11-04	0.000646204	80.21	2014-11-04	0.00689922	80.21	2014-11-04	0.00512165	80.21	2014-11-04	-0.0362358	80.21	2014-11-04	-0.0141906	80.21	2014-11-04	0.0951171	80.21	2014-11-04	-0.0134162	80.21	2014-11-04	0.00237271	80.21	2014-11-04	0.0431774
2014-11-05	-0.00557134	80.48	2015-11-19	0	106.68	2014-11-05	-0.00528202	80.48	2014-11-05	-0.0129571	80.48	2014-11-05	0.00820546	80.48	2014-11-05	0.00839042	80.48	2014-11-05	0.0952198	80.48	2014-11-05	0.00189813	80.48	2014-11-05	0.0398913	80.48	2014-11-05	0.000381898	80.48	2014-11-05	0.00354133	80.48	2014-11-05	0.0376583	80.48	2014-11-05	0.0198528	80.48	2014-11-05	0.0952224	80.48	2014-11-05	0.016429	80.48	2014-11-05	-0.00503684	80.48	2014-11-05	-0.00106591
2014-11-06	0.000790285	79.6	2015-11-20	0	111.44	2014-11-06	0.00195688	79.6	2014-11-06	0.00289389	79.6	2014-11-06	-0.00275123	79.6	2014-11-06	0.00307355	79.6	2014-11-06	-0.015483	79.6	2014-11-06	0.0341754	79.6	2014-11-06	-0.0257795	79.6	2014-11-06	0.00152614	79.6	2014-11-06	-0.000848776	79.6	2014-11-06	0.0606664	79.6	2014-11-06	0.0122624	79.6	2014-11-06	0.0953501	79.6	2014-11-06	0.0164101	79.6	2014-11-06	0.00910477	79.6	2014-11-06	0.00213068
2014-11-07	-0.0198395	79.91	2015-11-23	0	122.24	2014-11-07	-0.0145871	79.91	2014-11-07	-0.00104405	79.91	2014-11-07	-0.0100817	79.91	2014-11-07	0.00109541	79.91	2014-11-07	-0.0620023	79.91	2014-11-07	0.0223507	79.91	2014-11-07	-0.0186441	79.91	2014-11-07	0.0158854	79.91	2014-11-07	0.00197936	79.91	2014-11-07	0	79.91	2014-11-07	-0.00351785	79.91	2014-11-07	0.095419	79.91	2014-11-07	-0.003706	79.91	2014-11-07	0.00855469	79.91	2014-11-07	0.0172327
2014-11-10	0.00450234	77.44	2015-11-24	-0.0265928	128.73	2014-11-10	-0.00338534	77.44	2014-11-10	0.00152555	77.44	2014-11-10	0.00484056	77.44	2014-11-10	0.0115382	77.44	2014-11-10	0.0250736	77.44	2014-11-10	-0.0108109	77.44	2014-11-10	0.0199171	77.44	2014-11-10	-0.0177934	77.44	2014-11-10	0.00507186	77.44	2014-11-10	-0.00335009	77.44	2014-11-10	0.00289795	77.44	2014-11-10	0.0743928	77.44	2014-11-10	0.01523	77.44	2014-11-10	0.0252336	77.44	2014-11-10	0.0165979
2014-11-11	0.000694983	78.64	2015-11-25	0	134.19	2014-11-11	0.0088074	78.64	2014-11-11	0.00576002	78.64	2014-11-11	0.00340281	78.64	2014-11-11	0.00108167	78.64	2014-11-11	-0.0916977	78.64	2014-11-11	-0.0565192	78.64	2014-11-11	-0.0435558	78.64	2014-11-11	-0.0405356	78.64	2014-11-11	0.00238613	78.64	2014-11-11	-0.00268817	78.64	2014-11-11	0.0055653	78.64	2014-11-11	-0.062857	78.64	2014-11-11	0.00486382	78.64	2014-11-11	-0.0117519	78.64	2014-11-11	0.00102828
2014-11-12	-0.00133693	77.87	2015-11-26	0	138.31	2014-11-12	-0.0060835	77.87	2014-11-12	0.00406003	77.87	2014-11-12	0	77.87	2014-11-12	-0.00411657	77.87	2014-11-12	0.00883352	77.87	2014-11-12	0.020867	77.87	2014-11-12	0.00596226	77.87	2014-11-12	0.0278504	77.87	2014-11-12	-0.0040739	77.87	2014-11-12	-0.0321395	77.87	2014-11-12	-0.0124097	77.87	2014-11-12	-0.00503055	77.87	2014-11-12	-0.0134329	77.87	2014-11-12	0.000738552	77.87	2014-11-12	0.00580702
2014-11-13	0.00586919	77.58	2015-11-27	0	143.96	2014-11-13	0.00863778	77.58	2014-11-13	0.0209127	77.58	2014-11-13	0.00992931	77.58	2014-11-13	-0.00086881	77.58	2014-11-13	-0.0401109	77.58	2014-11-13	-0.0632877	77.58	2014-11-13	-0.0704565	77.58	2014-11-13	-0.0298412	77.58	2014-11-13	-0.00748855	77.58	2014-11-13	0.00968196	77.58	2014-11-13	-0.00731074	77.58	2014-11-13	-0.0662691	77.58	2014-11-13	-0.011375	77.58	2014-11-13	-0.0049031	77.58	2014-11-13	0.0115138
2014-11-14	-0.00731509	77.17	2015-11-30	0	146.28	2014-11-14	-0.00827026	77.17	2014-11-14	0.0025642	77.17	2014-11-14	-0.000350422	77.17	2014-11-14	-0.00021732	77.17	2014-11-14	0.00483482	77.17	2014-11-14	-0.0174853	77.17	2014-11-14	-0.00639888	77.17	2014-11-14	-0.0116257	77.17	2014-11-14	0.00155885	77.17	2014-11-14	0.0378168	77.17	2014-11-14	0.0156009	77.17	2014-11-14	0.0787984	77.17	2014-11-14	0.0172588	77.17	2014-11-14	0.00018546	77.17	2014-11-14	-0.00101061
2014-11-17	-0.0058585	79.83	2015-12-01	0	150.41	2014-11-17	-0.00117656	79.83	2014-11-17	-0.0034204	79.83	2014-11-17	-0.00428507	79.83	2014-11-17	0.00282149	79.83	2014-11-17	0.0290488	79.83	2014-11-17	0.00743498	79.83	2014-11-17	0.0120526	79.83	2014-11-17	0.0175864	79.83	2014-11-17	-0.00340426	79.83	2014-11-17	-0.00798407	79.83	2014-11-17	-0.0103735	79.83	2014-11-17	-0.0082158	79.83	2014-11-17	-0.00293758	79.83	2014-11-17	0.00185271	79.83	2014-11-17	0.00805644
2014-11-18	0.00564411	80.82	2015-12-02	0	153.17	2014-11-18	0.0158403	80.82	2014-11-18	0.0172924	80.82	2014-11-18	0.013148	80.82	2014-11-18	0.00302965	80.82	2014-11-18	-0.00104167	80.82	2014-11-18	0.00268998	80.82	2014-11-18	-0.00636269	80.82	2014-11-18	0.00592536	80.82	2014-11-18	0.00623231	80.82	2014-11-18	-0.00603017	80.82	2014-11-18	-0.0255585	80.82	2014-11-18	-0.00900745	80.82	2014-11-18	0.0251768	80.82	2014-11-18	0.00590571	80.82	2014-11-18	-0.0151595
2014-11-19	-0.00300623	81.37	2015-12-03	0	156.66	2014-11-19	-0.00391844	81.37	2014-11-19	0.00724447	81.37	2014-11-19	-0.00389837	81.37	2014-11-19	0.000432059	81.37	2014-11-19	-0.0152274	81.37	2014-11-19	0.0265092	81.37	2014-11-19	0.000708968	81.37	2014-11-19	0.0427893	81.37	2014-11-19	0.00084686	81.37	2014-11-19	-0.0047154	81.37	2014-11-19	0.00554727	81.37	2014-11-19	-0.00580764	81.37	2014-11-19	0.00381771	81.37	2014-11-19	0.00358176	81.37	2014-11-19	-0.00989263
2014-11-20	-0.00236839	82.31	2015-12-04	0	158.66	2014-11-20	0.00659447	82.31	2014-11-20	0.000683605	82.31	2014-11-20	0.00264698	82.31	2014-11-20	-0.00650056	82.31	2014-11-20	0.00580323	82.31	2014-11-20	-0.0191488	82.31	2014-11-20	-0.012839	82.31	2014-11-20	-0.00226672	82.31	2014-11-20	0.00856927	82.31	2014-11-20	-0.0197756	82.31	2014-11-20	-0.00298317	82.31	2014-11-20	-0.0397305	82.31	2014-11-20	-0.00119147	82.31	2014-11-20	-0.00588453	82.31	2014-11-20	0.0020548
2014-11-21	0.0126913	83.38	2015-12-07	0	166.62	2014-11-21	0.0048995	83.38	2014-11-21	0.00816701	83.38	2014-11-21	0.00582647	83.38	2014-11-21	0.0110259	83.38	2014-11-21	0.00105152	83.38	2014-11-21	-0.00668899	83.38	2014-11-21	0.00715311	83.38	2014-11-21	0.00377501	83.38	2014-11-21	0.00641385	83.38	2014-11-21	0.0404914	83.38	2014-11-21	0.0296458	83.38	2014-11-21	0.00340329	83.38	2014-11-21	0.0109083	83.38	2014-11-21	-0.00443624	83.38	2014-11-21	0.00851649
2014-11-24	0.00472463	83.21	2015-12-08	0	170.42	2014-11-24	0.0113634	83.21	2014-11-24	0.0136881	83.21	2014-11-24	0.00200366	83.21	2014-11-24	0.000214984	83.21	2014-11-24	0.034602	83.21	2014-11-24	0.00802143	83.21	2014-11-24	0.015559	83.21	2014-11-24	-0.0148038	83.21	2014-11-24	-0.0125876	83.21	2014-11-24	-0.00331236	83.21	2014-11-24	0.0152141	83.21	2014-11-24	0.0341406	83.21	2014-11-24	0.0042363	83.21	2014-11-24	0.0192649	83.21	2014-11-24	0.00541273
2014-11-25	-0.000794723	87.4	2015-12-09	0	174.16	2014-11-25	0.00595156	87.4	2014-11-25	0.00148467	87.4	2014-11-25	-0.0019345	87.4	2014-11-25	0.0155703	87.4	2014-11-25	0.030987	87.4	2014-11-25	0.0105961	87.4	2014-11-25	0.0146293	87.4	2014-11-25	-0.00268045	87.4	2014-11-25	0.0111968	87.4	2014-11-25	0.00132626	87.4	2014-11-25	0.0115632	87.4	2014-11-25	0.0170017	87.4	2014-11-25	0.0121383	87.4	2014-11-25	0.000635815	87.4	2014-11-25	-0.0027027
2014-11-26	0.00254089	88.15	2015-12-10	0	176.23	2014-11-26	-0.000777358	88.15	2014-11-26	-0.00022256	88.15	2014-11-26	-0.000484211	88.15	2014-11-26	0.00274754	88.15	2014-11-26	-0.0118813	88.15	2014-11-26	0.0221507	88.15	2014-11-26	0.0075784	88.15	2014-11-26	-0.00692577	88.15	2014-11-26	-0.00390462	88.15	2014-11-26	0.0105472	88.15	2014-11-26	-0.00404204	88.15	2014-11-26	0.000717103	88.15	2014-11-26	0.000695814	88.15	2014-11-26	-0.00628503	88.15	2014-11-26	-0.0010154
2014-11-27	0	86.2	2015-12-11	0.00457667	179.5	2014-11-27	0	86.2	2014-11-27	0	86.2	2014-11-27	0	86.2	2014-11-27	0.0100799	86.2	2014-11-27	-0.017584	86.2	2014-11-27	-0.00776201	86.2	2014-11-27	0.00410959	86.2	2014-11-27	-0.0147805	86.2	2014-11-27	0	86.2	2014-11-27	0.00848846	86.2	2014-11-27	0.00826868	86.2	2014-11-27	0.0376341	86.2	2014-11-27	-0.0118952	86.2	2014-11-27	0	86.2	2014-11-27	0
2014-11-28	0.0126607	86.15	2015-12-14	0.0011409	182.09	2014-11-28	-0.00368298	86.15	2014-11-28	-0.00312105	86.15	2014-11-28	0.00572633	86.15	2014-11-28	0.00520997	86.15	2014-11-28	-0.0117259	86.15	2014-11-28	-0.017688	86.15	2014-11-28	-0.015846	86.15	2014-11-28	0.00352044	86.15	2014-11-28	0.00139626	86.15	2014-11-28	0.014203	86.15	2014-11-28	-0.016198	86.15	2014-11-28	-0.0362015	86.15	2014-11-28	0.00117247	86.15	2014-11-28	-0.00430384	86.15	2014-11-28	0.00742244
2014-12-01	-0.00240422	82.81	2015-12-15	0	182.53	2014-12-01	-0.0155175	82.81	2014-12-01	-0.0147707	82.81	2014-12-01	-0.0110682	82.81	2014-12-01	-0.0123394	82.81	2014-12-01	-0.040822	82.81	2014-12-01	-0.0186797	82.81	2014-12-01	-0.0217629	82.81	2014-12-01	-0.0113883	82.81	2014-12-01	0.000697399	82.81	2014-12-01	-0.0233474	82.81	2014-12-01	-0.00511615	82.81	2014-12-01	0.00464204	82.81	2014-12-01	-0.00281624	82.81	2014-12-01	-0.017403	82.81	2014-12-01	-0.0131959
2014-12-02	-0.005194	84.94	2015-12-16	0.00766722	178.49	2014-12-02	0.0101101	84.94	2014-12-02	-0.000831224	84.94	2014-12-02	0.00319467	84.94	2014-12-02	0.00879955	84.94	2014-12-02	0.0042644	84.94	2014-12-02	0.00804833	84.94	2014-12-02	0.00354233	84.94	2014-12-02	0.0493166	84.94	2014-12-02	-0.0161645	84.94	2014-12-02	0.018206	84.94	2014-12-02	-0.00143722	84.94	2014-12-02	0.00426591	84.94	2014-12-02	0.028954	84.94	2014-12-02	0.00567998	84.94	2014-12-02	0.00746525
2014-12-03	-0.00226441	85.19	2015-12-17	0	172.12	2014-12-03	0.00569113	85.19	2014-12-03	-0.00234626	85.19	2014-12-03	0.00628998	85.19	2014-12-03	-0.00104351	85.19	2014-12-03	0.0105821	85.19	2014-12-03	0.0412227	85.19	2014-12-03	0.0209945	85.19	2014-12-03	0	85.19	2014-12-03	-0.00298021	85.19	2014-12-03	0.0197774	85.19	2014-12-03	-0.00514987	85.19	2014-12-03	0.0953424	85.19	2014-12-03	-0.00710279	85.19	2014-12-03	0.0145638	85.19	2014-12-03	0.063841
2014-12-04	0.000263567	85.52	2015-12-18	0	166.28	2014-12-04	-0.00804819	85.52	2014-12-04	-0.00493753	85.52	2014-12-04	-0.00172408	85.52	2014-12-04	0.00375157	85.52	2014-12-04	-0.00421942	85.52	2014-12-04	0.0221879	85.52	2014-12-04	0.0333705	85.52	2014-12-04	0.0274396	85.52	2014-12-04	0.00524489	85.52	2014-12-04	-0.0314431	85.52	2014-12-04	-0.00517653	85.52	2014-12-04	0.0524535	85.52	2014-12-04	-0.00253252	85.52	2014-12-04	-0.0161435	85.52	2014-12-04	0.00569261
2014-12-05	0.000737619	84.16	2015-12-21	0	158.1	2014-12-05	0.0546166	84.16	2014-12-05	0.00675447	84.16	2014-12-05	0.00186188	84.16	2014-12-05	0.00207814	84.16	2014-12-05	0.0580096	84.16	2014-12-05	0.0955951	84.16	2014-12-05	0.0797851	84.16	2014-12-05	0.0390941	84.16	2014-12-05	0.00802652	84.16	2014-12-05	0.05393	84.16	2014-12-05	0.0338808	84.16	2014-12-05	0.0711529	84.16	2014-12-05	0.0239164	84.16	2014-12-05	0.0166924	84.16	2014-12-05	0.00910381
2014-12-08	-0.000105341	84.87	2015-12-22	0	156.09	2014-12-08	-0.00761235	84.87	2014-12-08	-0.0147056	84.87	2014-12-08	-0.00130985	84.87	2014-12-08	-0.00395216	84.87	2014-12-08	0.0950834	84.87	2014-12-08	0.0955691	84.87	2014-12-08	0.0477	84.87	2014-12-08	0.0862196	84.87	2014-12-08	-0.000561167	84.87	2014-12-08	0.0116673	84.87	2014-12-08	-0.0129269	84.87	2014-12-08	0.0600042	84.87	2014-12-08	-0.00157675	84.87	2014-12-08	-0.00928017	84.87	2014-12-08	0.00187324
2014-12-09	0.00404763	85.05	2015-12-23	0	152.88	2014-12-09	0.00666397	85.05	2014-12-09	-0.00477034	85.05	2014-12-09	0.000413822	85.05	2014-12-09	-0.0255423	85.05	2014-12-09	-0.105109	85.05	2014-12-09	0	85.05	2014-12-09	-0.105623	85.05	2014-12-09	-0.0670586	85.05	2014-12-09	-0.00548795	85.05	2014-12-09	-0.0520004	85.05	2014-12-09	-0.0203313	85.05	2014-12-09	-0.10548	85.05	2014-12-09	-0.0191176	85.05	2014-12-09	-0.00573969	85.05	2014-12-09	-0.00375
2014-12-10	-0.0143188	86.71	2015-12-24	0	148.36	2014-12-10	-0.022134	86.71	2014-12-10	-0.0394861	86.71	2014-12-10	-0.0271194	86.71	2014-12-10	-0.014429	86.71	2014-12-10	0.0110222	86.71	2014-12-10	-0.00675503	86.71	2014-12-10	0.015605	86.71	2014-12-10	0.0718872	86.71	2014-12-10	-0.0170774	86.71	2014-12-10	-0.0142489	86.71	2014-12-10	-0.110213	86.71	2014-12-10	0.0203697	86.71	2014-12-10	-0.0157484	86.71	2014-12-10	-0.0330343	86.71	2014-12-10	-0.0154602
2014-12-11	0.00710577	86.87	2015-12-28	0	141.27	2014-12-11	0.00965392	86.87	2014-12-11	-0.0102416	86.87	2014-12-11	0.00888769	86.87	2014-12-11	-0.0133204	86.87	2014-12-11	-0.0242069	86.87	2014-12-11	0.0165464	86.87	2014-12-11	0.00450596	86.87	2014-12-11	0.00863315	86.87	2014-12-11	0.013402	86.87	2014-12-11	-0.0104919	86.87	2014-12-11	-0.0437992	86.87	2014-12-11	-0.00851069	86.87	2014-12-11	0.00721017	86.87	2014-12-11	0.00507299	86.87	2014-12-11	0.00602316
2014-12-12	-0.0217406	87.54	2015-12-29	0	141.47	2014-12-12	-0.0289633	87.54	2014-12-12	-0.0213001	87.54	2014-12-12	-0.0356708	87.54	2014-12-12	-0.0280892	87.54	2014-12-12	0.0197125	87.54	2014-12-12	-0.0259755	87.54	2014-12-12	0.0133973	87.54	2014-12-12	-0.0131391	87.54	2014-12-12	-0.0213277	87.54	2014-12-12	-0.0172877	87.54	2014-12-12	-0.0148729	87.54	2014-12-12	-0.00502291	87.54	2014-12-12	-0.0222622	87.54	2014-12-12	-0.0104612	87.54	2014-12-12	-0.00857012
2014-12-15	-0.00525191	87.21	2015-12-30	0	142.84	2014-12-15	0.00239893	87.21	2014-12-15	0.0107887	87.21	2014-12-15	-0.013186	87.21	2014-12-15	-0.0166424	87.21	2014-12-15	0.0208031	87.21	2014-12-15	-0.0239692	87.21	2014-12-15	0.00946081	87.21	2014-12-15	0.0457132	87.21	2014-12-15	-0.00522194	87.21	2014-12-15	-0.0354986	87.21	2014-12-15	-0.00393798	87.21	2014-12-15	-0.0251963	87.21	2014-12-15	-0.0176911	87.21	2014-12-15	0.000771531	87.21	2014-12-15	0.00286488
2014-12-16	0.0063853	90.03	2015-12-31	0	139.5	2014-12-16	0.0132313	90.03	2014-12-16	0.0176191	90.03	2014-12-16	0.00580863	90.03	2014-12-16	0.033457	90.03	2014-12-16	0.0126646	90.03	2014-12-16	0.00107759	90.03	2014-12-16	0.0137159	90.03	2014-12-16	0.00215484	90.03	2014-12-16	-0.00627327	90.03	2014-12-16	0.05739	90.03	2014-12-16	0.0103043	90.03	2014-12-16	0.0546746	90.03	2014-12-16	0.0292356	90.03	2014-12-16	0.00844778	90.03	2014-12-16	-0.00477936
2014-12-17	-0.00129541	90.31	2016-01-04	0	135.51	2014-12-17	-0.00118298	90.31	2014-12-17	0.00649796	90.31	2014-12-17	0.0060666	90.31	2014-12-17	0.000666741	90.31	2014-12-17	-0.0379824	90.31	2014-12-17	-0.0401042	90.31	2014-12-17	-0.0269863	90.31	2014-12-17	-0.0462565	90.31	2014-12-17	0.0234318	90.31	2014-12-17	-0.0225623	90.31	2014-12-17	-0.000488281	90.31	2014-12-17	-0.0398997	90.31	2014-12-17	-0.00516676	90.31	2014-12-17	0.0210932	90.31	2014-12-17	0.011748
2014-12-18	0.0344523	91.49	2016-01-05	0	137.83	2014-12-18	0.0337507	91.49	2014-12-18	0.0048658	91.49	2014-12-18	0.0186975	91.49	2014-12-18	0.0260951	91.49	2014-12-18	0.00751318	91.49	2014-12-18	0.0802152	91.49	2014-12-18	0.0374576	91.49	2014-12-18	0.0159748	91.49	2014-12-18	0.0217769	91.49	2014-12-18	0.0484705	91.49	2014-12-18	0.02174	91.49	2014-12-18	0.0180933	91.49	2014-12-18	0.0232731	91.49	2014-12-18	0.0312367	91.49	2014-12-18	0.0112996
2014-12-19	0.00629407	92.11	2016-01-06	0	136.64	2014-12-19	0.0090468	92.11	2014-12-19	0.00444622	92.11	2014-12-19	7.1518e-05	92.11	2014-12-19	0.001514	92.11	2014-12-19	-0.0298832	92.11	2014-12-19	-0.0251454	92.11	2014-12-19	-0.0292218	92.11	2014-12-19	-0.0273109	92.11	2014-12-19	0.018845	92.11	2014-12-19	0.0120751	92.11	2014-12-19	-0.00383051	92.11	2014-12-19	-0.0234955	92.11	2014-12-19	0.0368112	92.11	2014-12-19	0.0100195	92.11	2014-12-19	-0.00343912
2014-12-22	0.0184953	92.23	2016-01-07	0	136.88	2014-12-22	0.0154898	92.23	2014-12-22	0.0156419	92.23	2014-12-22	0.0111654	92.23	2014-12-22	0.0184159	92.23	2014-12-22	-0.0741475	92.23	2014-12-22	-0.0378424	92.23	2014-12-22	-0.045169	92.23	2014-12-22	-0.0344633	92.23	2014-12-22	0.0114646	92.23	2014-12-22	-0.0165609	92.23	2014-12-22	-0.00529102	92.23	2014-12-22	-0.018221	92.23	2014-12-22	-0.0107001	92.23	2014-12-22	0.0297314	92.23	2014-12-22	0.00655535
2014-12-23	-0.00346745	91.57	2016-01-08	0	136.26	2014-12-23	-0.00606142	91.57	2014-12-23	0.0140177	91.57	2014-12-23	-0.000636695	91.57	2014-12-23	0.0042346	91.57	2014-12-23	-0.0593104	91.57	2014-12-23	-0.0778871	91.57	2014-12-23	0.0118112	91.57	2014-12-23	-0.0335993	91.57	2014-12-23	-0.00162977	91.57	2014-12-23	0.00831473	91.57	2014-12-23	0.00648963	91.57	2014-12-23	-0.0658674	91.57	2014-12-23	0.012251	91.57	2014-12-23	-0.00087222	91.57	2014-12-23	0.0148242
2014-12-24	0.00336563	90.95	2016-01-11	-0.00141543	131.67	2014-12-24	0.00290353	90.95	2014-12-24	0.00926252	90.95	2014-12-24	0.0016263	90.95	2014-12-24	0.00168883	90.95	2014-12-24	0.0203555	90.95	2014-12-24	0.0397017	90.95	2014-12-24	0.0723358	90.95	2014-12-24	0.0176262	90.95	2014-12-24	0.000271813	90.95	2014-12-24	0	90.95	2014-12-24	-0.00504384	90.95	2014-12-24	0.0200914	90.95	2014-12-24	-0.000885936	90.95	2014-12-24	0.00209205	90.95	2014-12-24	0.00214362
2014-12-29	-0.0040299	85.65	2016-01-12	0	132.49	2014-12-29	-0.00449083	85.65	2014-12-29	0.00796877	85.65	2014-12-29	-0.00616564	85.65	2014-12-29	0.00315889	85.65	2014-12-29	0.068417	85.65	2014-12-29	0.102207	85.65	2014-12-29	-0.0408726	85.65	2014-12-29	0.0520638	85.65	2014-12-29	-0.00353934	85.65	2014-12-29	-0.014758	85.65	2014-12-29	-0.000240819	85.65	2014-12-29	0.0821874	85.65	2014-12-29	-0.000886721	85.65	2014-12-29	0.00121834	85.65	2014-12-29	-0.00983715
2014-12-30	-0.00107398	85.18	2016-01-13	0	133.16	2014-12-30	-0.00212033	85.18	2014-12-30	-0.00348327	85.18	2014-12-30	-0.00742065	85.18	2014-12-30	-0.0122701	85.18	2014-12-30	-0.0355715	85.18	2014-12-30	-0.0288355	85.18	2014-12-30	-0.0269075	85.18	2014-12-30	-0.0180481	85.18	2014-12-30	-0.00739122	85.18	2014-12-30	0	85.18	2014-12-30	-0.0140677	85.18	2014-12-30	0.00501106	85.18	2014-12-30	-0.0136208	85.18	2014-12-30	-0.0056692	85.18	2014-12-30	0.00216016
2014-12-31	-0.0147425	86.38	2016-01-14	0	132.6	2014-12-31	-0.022607	86.38	2014-12-31	-0.0141326	86.38	2014-12-31	-0.0144998	86.38	2014-12-31	0.00467191	86.38	2014-12-31	0.00997791	86.38	2014-12-31	0.00741922	86.38	2014-12-31	0.0129034	86.38	2014-12-31	0.0196728	86.38	2014-12-31	-0.0134156	86.38	2014-12-31	0	86.38	2014-12-31	0.00996484	86.38	2014-12-31	0.0462527	86.38	2014-12-31	0.0114006	86.38	2014-12-31	-0.0164914	86.38	2014-12-31	-0.0124071
2015-01-01	0.00383539	85.24	2016-01-15	0	130.67	2015-01-01	-0.00632978	85.24	2015-01-01	-0.000230831	85.24	2015-01-01	0.00601299	85.24	2015-01-01	-0.00594987	85.24	2015-01-01	0	85.24	2015-01-01	0	85.24	2015-01-01	0	85.24	2015-01-01	0	85.24	2015-01-01	-0.00278862	85.24	2015-01-01	-0.000646621	85.24	2015-01-01	0.00410282	85.24	2015-01-01	0	85.24	2015-01-01	0.000888691	85.24	2015-01-01	-0.00490263	85.24	2015-01-01	-0.00877749
2015-01-05	-0.0210149	84.41	2016-01-18	0	128.34	2015-01-05	-0.0213237	84.41	2015-01-05	-0.00694983	84.41	2015-01-05	-0.0210949	84.41	2015-01-05	-0.0154642	84.41	2015-01-05	-0.0172466	84.41	2015-01-05	0.0203822	84.41	2015-01-05	0	84.41	2015-01-05	-0.0448208	84.41	2015-01-05	-0.0273175	84.41	2015-01-05	-0.039583	84.41	2015-01-05	0.00312613	84.41	2015-01-05	-0.00647798	84.41	2015-01-05	-0.0111658	84.41	2015-01-05	-0.0151259	84.41	2015-01-05	-0.0158683
2015-01-06	-0.00471287	85.17	2016-01-19	0	130.13	2015-01-06	0.00549509	85.17	2015-01-06	-0.0118483	85.17	2015-01-06	0.00117959	85.17	2015-01-06	-0.0115382	85.17	2015-01-06	0.00559599	85.17	2015-01-06	0.0951691	85.17	2015-01-06	0.036505	85.17	2015-01-06	-0.0334918	85.17	2015-01-06	-0.0202935	85.17	2015-01-06	-0.0108255	85.17	2015-01-06	0.0230223	85.17	2015-01-06	-0.0202661	85.17	2015-01-06	0.00291513	85.17	2015-01-06	0.0360825	85.17	2015-01-06	-0.00192123
2015-01-07	0.0128156	84.14	2016-01-20	0	131.11	2015-01-07	0.0311415	84.14	2015-01-07	0.0154065	84.14	2015-01-07	-0.00383878	84.14	2015-01-07	0.0130522	84.14	2015-01-07	-0.000558191	84.14	2015-01-07	-0.0266937	84.14	2015-01-07	-0.023766	84.14	2015-01-07	-0.00105393	84.14	2015-01-07	0.00263235	84.14	2015-01-07	0.0155251	84.14	2015-01-07	0.0257107	84.14	2015-01-07	-0.0316371	84.14	2015-01-07	0.0120188	84.14	2015-01-07	-0.00175162	84.14	2015-01-07	0.0158986
2015-01-08	0.022283	87.35	2016-01-21	0	129.26	2015-01-08	0.022933	87.35	2015-01-08	0.0175275	87.35	2015-01-08	0.0238263	87.35	2015-01-08	0.0133106	87.35	2015-01-08	-0.0225871	87.35	2015-01-08	0.0402421	87.35	2015-01-08	-0.0140219	87.35	2015-01-08	0.00105393	87.35	2015-01-08	0.0226708	87.35	2015-01-08	0.049651	87.35	2015-01-08	0.0335051	87.35	2015-01-08	0.0376742	87.35	2015-01-08	0.0186307	87.35	2015-01-08	0.0315788	87.35	2015-01-08	0.00283509
2015-01-09	-0.000563886	85.91	2016-01-22	-0.0316573	130.5	2015-01-09	0.00373881	85.91	2015-01-09	-0.00197463	85.91	2015-01-09	0.00367661	85.91	2015-01-09	-0.00256246	85.91	2015-01-09	0.00171184	85.91	2015-01-09	-0.0402421	85.91	2015-01-09	-0.0168289	85.91	2015-01-09	0.0198164	85.91	2015-01-09	-0.00142878	85.91	2015-01-09	-0.0251707	85.91	2015-01-09	-0.0149273	85.91	2015-01-09	0.090897	85.91	2015-01-09	0.0155142	85.91	2015-01-09	-0.0159236	85.91	2015-01-09	-0.0190542
2015-01-12	-0.00282421	90.98	2016-01-25	0	125.31	2015-01-12	-0.005054	90.98	2015-01-12	-0.00510652	90.98	2015-01-12	-0.0077293	90.98	2015-01-12	0.00533107	90.98	2015-01-12	-0.0283338	90.98	2015-01-12	-0.056647	90.98	2015-01-12	-0.060543	90.98	2015-01-12	0.0102741	90.98	2015-01-12	-0.0152719	90.98	2015-01-12	0.0174932	90.98	2015-01-12	0.00893861	90.98	2015-01-12	0.0220017	90.98	2015-01-12	-0.0118294	90.98	2015-01-12	-0.00328464	90.98	2015-01-12	-0.00934135
2015-01-13	-0.000617252	93.09	2016-01-26	0	124.28	2015-01-13	0.000197388	93.09	2015-01-13	0.00228973	93.09	2015-01-13	-0.000797998	93.09	2015-01-13	0.0103672	93.09	2015-01-13	0.0197451	93.09	2015-01-13	0.0415579	93.09	2015-01-13	0.0137743	93.09	2015-01-13	0.070695	93.09	2015-01-13	-0.00655454	93.09	2015-01-13	0.0140308	93.09	2015-01-13	0.0134794	93.09	2015-01-13	-0.0199102	93.09	2015-01-13	0.0321475	93.09	2015-01-13	-0.0050343	93.09	2015-01-13	0.00837904
2015-01-14	-0.00577947	93.8	2016-01-27	0	122.48	2015-01-14	0.000723422	93.8	2015-01-14	-0.00604093	93.8	2015-01-14	-0.00319837	93.8	2015-01-14	-0.0137758	93.8	2015-01-14	0.0602525	93.8	2015-01-14	0.0328056	93.8	2015-01-14	0.00273224	93.8	2015-01-14	-0.0247482	93.8	2015-01-14	-0.000146145	93.8	2015-01-14	-0.000633513	93.8	2015-01-14	-0.00926137	93.8	2015-01-14	-0.0402345	93.8	2015-01-14	-0.0137118	93.8	2015-01-14	-0.0121691	93.8	2015-01-14	-0.0132452
2015-01-15	-0.00446059	93.69	2016-01-28	0	121.4	2015-01-15	0.00131397	93.69	2015-01-15	-0.00184247	93.69	2015-01-15	0.00261761	93.69	2015-01-15	0.0232029	93.69	2015-01-15	-0.0136279	93.69	2015-01-15	0.0113262	93.69	2015-01-15	0.0322176	93.69	2015-01-15	-0.00915338	93.69	2015-01-15	-0.0163564	93.69	2015-01-15	0.0348728	93.69	2015-01-15	0.024725	93.69	2015-01-15	0.0616796	93.69	2015-01-15	0.0206019	93.69	2015-01-15	-0.00609623	93.69	2015-01-15	-0.0042366
2015-01-16	0.0120907	94.07	2016-01-29	0	119.46	2015-01-16	0.00667454	94.07	2015-01-16	0.00490573	94.07	2015-01-16	0.00982738	94.07	2015-01-16	0.00871918	94.07	2015-01-16	-0.00440045	94.07	2015-01-16	0.0218157	94.07	2015-01-16	-0.00397089	94.07	2015-01-16	0.04746	94.07	2015-01-16	0.00489071	94.07	2015-01-16	0.0395973	94.07	2015-01-16	0.00280566	94.07	2015-01-16	-0.00538256	94.07	2015-01-16	-0.00458812	94.07	2015-01-16	0.0245975	94.07	2015-01-16	0.0190852
2015-01-19	0	94.05	2016-02-01	0	114.3	2015-01-19	0	94.05	2015-01-19	0	94.05	2015-01-19	0	94.05	2015-01-19	0.0100772	94.05	2015-01-19	-0.0410747	94.05	2015-01-19	-0.0431587	94.05	2015-01-19	-0.0510141	94.05	2015-01-19	-0.0324663	94.05	2015-01-19	0	94.05	2015-01-19	0.000588062	94.05	2015-01-19	0.00537347	94.05	2015-01-19	-0.0289422	94.05	2015-01-19	0.00438003	94.05	2015-01-19	0	94.05	2015-01-19	0
2015-01-20	0.00532706	96.24	2016-02-02	0	113.98	2015-01-20	0.00260536	96.24	2015-01-20	0.00335878	96.24	2015-01-20	-0.00707176	96.24	2015-01-20	0.00693314	96.24	2015-01-20	0.0316589	96.24	2015-01-20	0.0703343	96.24	2015-01-20	0.0602551	96.24	2015-01-20	0.0559895	96.24	2015-01-20	-0.000147852	96.24	2015-01-20	0.00877969	96.24	2015-01-20	0.00917536	96.24	2015-01-20	0.0912133	96.24	2015-01-20	-0.00041632	96.24	2015-01-20	-0.00746402	96.24	2015-01-20	-0.00933533
2015-01-21	-0.00127796	98.72	2016-02-03	0	112.99	2015-01-21	0.00331201	98.72	2015-01-21	0.00902787	98.72	2015-01-21	0.00577661	98.72	2015-01-21	0.0199182	98.72	2015-01-21	0.0203808	98.72	2015-01-21	0.0492582	98.72	2015-01-21	0.0549659	98.72	2015-01-21	0.0307253	98.72	2015-01-21	0.00868611	98.72	2015-01-21	0.0133142	98.72	2015-01-21	-0.00553782	98.72	2015-01-21	0.0318468	98.72	2015-01-21	-0.00250156	98.72	2015-01-21	0.00970966	98.72	2015-01-21	-0.00259068
2015-01-22	0.0131611	100.11	2016-02-04	0	109.38	2015-01-22	0.0145462	100.11	2015-01-22	0.0241011	100.11	2015-01-22	0.0165659	100.11	2015-01-22	0.0313751	100.11	2015-01-22	0.0268978	100.11	2015-01-22	0.0952715	100.11	2015-01-22	0.02639	100.11	2015-01-22	0.0289452	100.11	2015-01-22	0.0126722	100.11	2015-01-22	0.0277874	100.11	2015-01-22	0.0108339	100.11	2015-01-22	0	100.11	2015-01-22	0.033658	100.11	2015-01-22	0.0296652	100.11	2015-01-22	0.0243446
2015-01-23	-0.00328673	99.63	2016-02-05	0	107.64	2015-01-23	-0.0019828	99.63	2015-01-23	-0.00754832	99.63	2015-01-23	0.000778678	99.63	2015-01-23	0.00192864	99.63	2015-01-23	-0.0258079	99.63	2015-01-23	0.00923794	99.63	2015-01-23	-0.0363901	99.63	2015-01-23	-0.0444911	99.63	2015-01-23	0.00879032	99.63	2015-01-23	0.0144367	99.63	2015-01-23	0.040374	99.63	2015-01-23	0	99.63	2015-01-23	-0.0397294	99.63	2015-01-23	0.00175725	99.63	2015-01-23	-0.00539427
2015-01-26	-0.00895407	103.8	2016-02-08	0	103.43	2015-01-26	-0.00417028	103.8	2015-01-26	-0.00409394	103.8	2015-01-26	-0.00895592	103.8	2015-01-26	-0.0135793	103.8	2015-01-26	0.0183491	103.8	2015-01-26	0.00725332	103.8	2015-01-26	0.0112431	103.8	2015-01-26	0.0782101	103.8	2015-01-26	0.00129042	103.8	2015-01-26	0.010965	103.8	2015-01-26	0.0173008	103.8	2015-01-26	0	103.8	2015-01-26	0.00982141	103.8	2015-01-26	-0.000752729	103.8	2015-01-26	0.00602698
2015-01-27	-0.026566	105.88	2016-02-09	0	102.65	2015-01-27	-0.0168572	105.88	2015-01-27	-0.0119304	105.88	2015-01-27	-0.0206312	105.88	2015-01-27	-0.011788	105.88	2015-01-27	0.0132804	105.88	2015-01-27	0.0109704	105.88	2015-01-27	0.00742578	105.88	2015-01-27	0.0231352	105.88	2015-01-27	-0.00589209	105.88	2015-01-27	-0.0159388	105.88	2015-01-27	-0.0215712	105.88	2015-01-27	0	105.88	2015-01-27	-0.00375	105.88	2015-01-27	-0.00394015	105.88	2015-01-27	-0.0120905
2015-01-28	-0.00684574	107.66	2016-02-10	0	102.79	2015-01-28	-0.00511309	107.66	2015-01-28	0.052636	107.66	2015-01-28	-0.00584797	107.66	2015-01-28	0.0137392	107.66	2015-01-28	-0.00264201	107.66	2015-01-28	-0.0612832	107.66	2015-01-28	-0.0249701	107.66	2015-01-28	-0.0337795	107.66	2015-01-28	-0.0164212	107.66	2015-01-28	0.0235434	107.66	2015-01-28	-0.00244848	107.66	2015-01-28	0	107.66	2015-01-28	0.0085213	107.66	2015-01-28	-0.00513707	107.66	2015-01-28	0.00447142
2015-01-29	0.0170273	108.85	2016-02-11	0	103.19	2015-01-29	0.0372193	108.85	2015-01-29	0.056657	108.85	2015-01-29	-0.0141763	108.85	2015-01-29	0.00583092	108.85	2015-01-29	-0.0268113	108.85	2015-01-29	-0.00080032	108.85	2015-01-29	-0.00570525	108.85	2015-01-29	0.00112581	108.85	2015-01-29	-0.00440529	108.85	2015-01-29	0.0361357	108.85	2015-01-29	-0.0139891	108.85	2015-01-29	0	108.85	2015-01-29	-0.0164845	108.85	2015-01-29	0.000422066	108.85	2015-01-29	0.00286396
2015-01-30	-0.021688	109.95	2016-02-12	0	102.09	2015-01-30	-0.00622461	109.95	2015-01-30	-0.0164425	109.95	2015-01-30	-0.00948866	109.95	2015-01-30	-0.0166101	109.95	2015-01-30	-0.00108755	109.95	2015-01-30	-0.0153291	109.95	2015-01-30	0.00127065	109.95	2015-01-30	-0.0184533	109.95	2015-01-30	-0.0121411	109.95	2015-01-30	0.0114168	109.95	2015-01-30	-0.0224164	109.95	2015-01-30	0	109.95	2015-01-30	-0.0154779	109.95	2015-01-30	-0.0160793	109.95	2015-01-30	-0.031964
2015-02-02	0.00508341	111.3	2016-02-15	0	99.77	2015-02-02	0.0141712	111.3	2015-02-02	0.00610364	111.3	2015-02-02	0.02161	111.3	2015-02-02	-0.000985707	111.3	2015-02-02	-0.00545555	111.3	2015-02-02	0.0437445	111.3	2015-02-02	-0.00127065	111.3	2015-02-02	0.0431802	111.3	2015-02-02	0.0137586	111.3	2015-02-02	-0.00361851	111.3	2015-02-02	-0.00701608	111.3	2015-02-02	0	111.3	2015-02-02	0.0032	111.3	2015-02-02	0.0120201	111.3	2015-02-02	0.0101192
2015-02-03	0.0140038	115.46	2016-02-16	0	100.67	2015-02-03	0.00807087	115.46	2015-02-03	0.00735698	115.46	2015-02-03	0.0205773	115.46	2015-02-03	0.0262789	115.46	2015-02-03	-0.00219058	115.46	2015-02-03	0.00194364	115.46	2015-02-03	0.0675933	115.46	2015-02-03	0.00301411	115.46	2015-02-03	0.0161776	115.46	2015-02-03	0.0118406	115.46	2015-02-03	0.00786318	115.46	2015-02-03	-0.0457072	115.46	2015-02-03	0.00488687	115.46	2015-02-03	0.0264252	115.46	2015-02-03	0.0218447
2015-02-04	0.00145727	115.13	2016-02-17	0	100.2	2015-02-04	0.00843887	115.13	2015-02-04	-0.000814775	115.13	2015-02-04	-0.00302725	115.13	2015-02-04	0.013359	115.13	2015-02-04	-0.00549754	115.13	2015-02-04	-0.0299589	115.13	2015-02-04	-0.0167769	115.13	2015-02-04	0.0283229	115.13	2015-02-04	-0.00710921	115.13	2015-02-04	0.0137232	115.13	2015-02-04	0.00822182	115.13	2015-02-04	0.00512884	115.13	2015-02-04	0.0197278	115.13	2015-02-04	-0.00256167	115.13	2015-02-04	-0.0160157
2015-02-05	0.00921475	115.88	2016-02-18	0	99.02	2015-02-05	0.00732604	115.88	2015-02-05	0.00933007	115.88	2015-02-05	0.00115432	115.88	2015-02-05	-0.0210736	115.88	2015-02-05	-0.0285174	115.88	2015-02-05	-0.0145105	115.88	2015-02-05	-0.0337974	115.88	2015-02-05	-0.0144658	115.88	2015-02-05	0.0117248	115.88	2015-02-05	0.016521	115.88	2015-02-05	0.0162436	115.88	2015-02-05	-0.0405175	115.88	2015-02-05	0.000623247	115.88	2015-02-05	-0.000165494	115.88	2015-02-05	-0.0064788
2015-02-06	0.00606218	118.8	2016-02-19	0	97.93	2015-02-06	-0.00485751	118.8	2015-02-06	-0.00404586	118.8	2015-02-06	0.00431686	118.8	2015-02-06	0.00193424	118.8	2015-02-06	-0.0223697	118.8	2015-02-06	-0.041025	118.8	2015-02-06	-0.0298151	118.8	2015-02-06	0.00913248	118.8	2015-02-06	0.0919161	118.8	2015-02-06	0.0147859	118.8	2015-02-06	-0.00144703	118.8	2015-02-06	-0.0690472	118.8	2015-02-06	0.0158652	118.8	2015-02-06	0.00717381	118.8	2015-02-06	0.00292066
2015-02-09	-0.0114358	118.17	2016-02-22	0	96.38	2015-02-09	0.00448941	118.17	2015-02-09	-0.00284187	118.17	2015-02-09	-0.0170152	118.17	2015-02-09	-0.00581397	118.17	2015-02-09	-0.00406859	118.17	2015-02-09	-0.0170653	118.17	2015-02-09	-0.0149208	118.17	2015-02-09	0.0692068	118.17	2015-02-09	-0.00711372	118.17	2015-02-09	-0.0237635	118.17	2015-02-09	-0.00227814	118.17	2015-02-09	0.016712	118.17	2015-02-09	0.00183805	118.17	2015-02-09	-0.0206706	118.17	2015-02-09	0.000323992
2015-02-10	0.0136358	119.44	2016-02-23	0	98.53	2015-02-10	0.0117125	119.44	2015-02-10	0.00311211	119.44	2015-02-10	0.00886956	119.44	2015-02-10	0.0154294	119.44	2015-02-10	0.0196085	119.44	2015-02-10	0.0217076	119.44	2015-02-10	0.0365777	119.44	2015-02-10	-0.001998	119.44	2015-02-10	0.00553726	119.44	2015-02-10	0.0286439	119.44	2015-02-10	0.0306271	119.44	2015-02-10	0.0229895	119.44	2015-02-10	0.0364624	119.44	2015-02-10	0.0105962	119.44	2015-02-10	0.00452489
2015-02-11	0.00326548	118.2	2016-02-24	0	99.62	2015-02-11	0.00845467	118.2	2015-02-11	-0.00081092	118.2	2015-02-11	-0.00689983	118.2	2015-02-11	0.00477328	118.2	2015-02-11	0.0022818	118.2	2015-02-11	0.0347573	118.2	2015-02-11	0.0112783	118.2	2015-02-11	0.0246926	118.2	2015-02-11	0.00681344	118.2	2015-02-11	-0.00880201	118.2	2015-02-11	-0.00625317	118.2	2015-02-11	-0.0147371	118.2	2015-02-11	-0.0065134	118.2	2015-02-11	0.0122084	118.2	2015-02-11	0.0124982
2015-02-12	0.00594227	115.7	2016-02-25	0	99.13	2015-02-12	0.00599558	115.7	2015-02-12	0.00114861	115.7	2015-02-12	0.00682745	115.7	2015-02-12	0.00569802	115.7	2015-02-12	0.00851069	115.7	2015-02-12	-0.0155741	115.7	2015-02-12	-0.0100189	115.7	2015-02-12	0	115.7	2015-02-12	0.00948737	115.7	2015-02-12	0.0175272	115.7	2015-02-12	0.00705719	115.7	2015-02-12	-0.016304	115.7	2015-02-12	0.00474122	115.7	2015-02-12	0.0173126	115.7	2015-02-12	0.0267102
2015-02-13	-0.00268742	117.41	2016-02-26	0.0992895	98.96	2015-02-13	-0.000897049	117.41	2015-02-13	0.0110135	117.41	2015-02-13	-0.00391645	117.41	2015-02-13	-0.00951482	117.41	2015-02-13	0.00282088	117.41	2015-02-13	0.0176054	117.41	2015-02-13	0.0018862	117.41	2015-02-13	-0.00906536	117.41	2015-02-13	0.00541797	117.41	2015-02-13	-0.0145846	117.41	2015-02-13	-0.000401929	117.41	2015-02-13	0.0236997	117.41	2015-02-13	-0.00712028	117.41	2015-02-13	0.00818558	117.41	2015-02-13	0.0150795
2015-02-16	0	111.96	2016-02-29	0	99.21	2015-02-16	0	111.96	2015-02-16	0	111.96	2015-02-16	0	111.96	2015-02-16	-0.00383142	111.96	2015-02-16	0.0266831	111.96	2015-02-16	0.00364594	111.96	2015-02-16	0.0192852	111.96	2015-02-16	-0.000246154	111.96	2015-02-16	0	111.96	2015-02-16	0.000978953	111.96	2015-02-16	0.0139723	111.96	2015-02-16	0.0107317	111.96	2015-02-16	-0.00298181	111.96	2015-02-16	0	111.96	2015-02-16	0
2015-02-17	0.00314306	113.48	2016-03-01	-0.0281936	101.96	2015-02-17	0.0027484	113.48	2015-02-17	0.00126815	113.48	2015-02-17	0.00319234	113.48	2015-02-17	-0.000960154	113.48	2015-02-17	-0.00109769	113.48	2015-02-17	-0.0101606	113.48	2015-02-17	-0.00432233	113.48	2015-02-17	0.0331709	113.48	2015-02-17	0.00500482	113.48	2015-02-17	-0.00195886	113.48	2015-02-17	0.00435127	113.48	2015-02-17	-0.00312908	113.48	2015-02-17	0.00159141	113.48	2015-02-17	0.00311216	113.48	2015-02-17	-0.00520595
2015-02-18	0.00504873	114.62	2016-03-02	0	100.26	2015-02-18	0.000477213	114.62	2015-02-18	0.00830321	114.62	2015-02-18	0.00440896	114.62	2015-02-18	0.0028777	114.62	2015-02-18	0	114.62	2015-02-18	0	114.62	2015-02-18	0	114.62	2015-02-18	0	114.62	2015-02-18	0.00434283	114.62	2015-02-18	0.00975617	114.62	2015-02-18	0.0141096	114.62	2015-02-18	0	114.62	2015-02-18	0.0235721	114.62	2015-02-18	0.0228428	114.62	2015-02-18	0.0125097
2015-02-19	0.0156893	113.58	2016-03-03	0	101.2	2015-02-19	0.0145054	113.58	2015-02-19	0.0169229	113.58	2015-02-19	0.00611139	113.58	2015-02-19	0.0066826	113.58	2015-02-19	0	113.58	2015-02-19	0	113.58	2015-02-19	0	113.58	2015-02-19	0	113.58	2015-02-19	0.00330831	113.58	2015-02-19	0	113.58	2015-02-19	0.0116078	113.58	2015-02-19	0	113.58	2015-02-19	0.000970214	113.58	2015-02-19	0.0351209	113.58	2015-02-19	0.0159426
2015-02-20	0.01124	113.19	2016-03-04	0	100.14	2015-02-20	0.0120937	113.19	2015-02-20	0.0292272	113.19	2015-02-20	0.0193795	113.19	2015-02-20	0.00852682	113.19	2015-02-20	0	113.19	2015-02-20	0	113.19	2015-02-20	0	113.19	2015-02-20	0	113.19	2015-02-20	-0.00483892	113.19	2015-02-20	0.00290839	113.19	2015-02-20	0.00899958	113.19	2015-02-20	0	113.19	2015-02-20	0.00464397	113.19	2015-02-20	0.0346557	113.19	2015-02-20	0.00920844
2015-02-23	0.00781292	113.8	2016-03-07	0	96.94	2015-02-23	-0.009804	113.8	2015-02-23	-0.0228088	113.8	2015-02-23	-0.00691361	113.8	2015-02-23	0.00751883	113.8	2015-02-23	0	113.8	2015-02-23	0	113.8	2015-02-23	0	113.8	2015-02-23	0	113.8	2015-02-23	-0.00370868	113.8	2015-02-23	0.060112	113.8	2015-02-23	0.00721751	113.8	2015-02-23	0	113.8	2015-02-23	0.00750076	113.8	2015-02-23	0.0337054	113.8	2015-02-23	-0.0095069
2015-02-24	0.00499746	115.09	2016-03-08	-0.0368923	96.7	2015-02-24	-0.00193713	115.09	2015-02-24	-0.00232919	115.09	2015-02-24	0.00296883	115.09	2015-02-24	0.00373832	115.09	2015-02-24	0	115.09	2015-02-24	0	115.09	2015-02-24	0	115.09	2015-02-24	0	115.09	2015-02-24	0.00638572	115.09	2015-02-24	-0.00915757	115.09	2015-02-24	-0.0189135	115.09	2015-02-24	0	115.09	2015-02-24	-0.00788693	115.09	2015-02-24	-0.0194277	115.09	2015-02-24	-0.00209174
2015-02-25	-0.00855454	114.38	2016-03-09	0	95.11	2015-02-25	-0.0090899	114.38	2015-02-25	-0.00891382	114.38	2015-02-25	-0.0109291	114.38	2015-02-25	0.0027946	114.38	2015-02-25	0.00820349	114.38	2015-02-25	0.061009	114.38	2015-02-25	0.0153519	114.38	2015-02-25	-0.0206937	114.38	2015-02-25	-0.0045936	114.38	2015-02-25	-0.00184162	114.38	2015-02-25	-0.00871676	114.38	2015-02-25	-0.00340092	114.38	2015-02-25	-0.00445176	114.38	2015-02-25	0.0170374	114.38	2015-02-25	-0.00871269
2015-02-26	-0.0173815	114.37	2016-03-10	-0.038893	95.85	2015-02-26	-0.013972	114.37	2015-02-26	-0.00840065	114.37	2015-02-26	-0.00507924	114.37	2015-02-26	-0.00840734	114.37	2015-02-26	0.0311017	114.37	2015-02-26	0.00383583	114.37	2015-02-26	0.00486323	114.37	2015-02-26	-0.00683096	114.37	2015-02-26	-0.00577184	114.37	2015-02-26	-0.000922084	114.37	2015-02-26	0.00446473	114.37	2015-02-26	0.00444503	114.37	2015-02-26	-0.019985	114.37	2015-02-26	0.00400408	114.37	2015-02-26	0.00211002
2015-02-27	-0.00637802	113.02	2016-03-11	-0.0070755	94.49	2015-02-27	-0.00361424	113.02	2015-02-27	-0.00581666	113.02	2015-02-27	-0.00467274	113.02	2015-02-27	-0.00187793	113.02	2015-02-27	-0.00529382	113.02	2015-02-27	0.0342461	113.02	2015-02-27	0.0953653	113.02	2015-02-27	0.0325134	113.02	2015-02-27	-0.000772101	113.02	2015-02-27	-0.00184672	113.02	2015-02-27	0.0692124	113.02	2015-02-27	0.00960672	113.02	2015-02-27	0.0172655	113.02	2015-02-27	-0.00922639	113.02	2015-02-27	-0.00211002
2015-03-02	0.0147372	112.24	2016-03-14	0.0117648	93.35	2015-03-02	0.00835316	112.24	2015-03-02	0.0193671	112.24	2015-03-02	0.00732288	112.24	2015-03-02	-0.00188147	112.24	2015-03-02	0.00845671	112.24	2015-03-02	0.0150544	112.24	2015-03-02	0.0410425	112.24	2015-03-02	0.0950947	112.24	2015-03-02	0.0139344	112.24	2015-03-02	0.000923788	112.24	2015-03-02	0.0136423	112.24	2015-03-02	-0.0182534	112.24	2015-03-02	-0.00839931	112.24	2015-03-02	0.0155858	112.24	2015-03-02	0.0170535
2015-03-03	-0.0153372	113.41	2016-03-15	0.0156661	93.9	2015-03-03	-0.0209847	113.41	2015-03-03	0.0114427	113.41	2015-03-03	-0.0195752	113.41	2015-03-03	-0.00756147	113.41	2015-03-03	-0.0100503	113.41	2015-03-03	-0.00584797	113.41	2015-03-03	-0.0111733	113.41	2015-03-03	0.00172228	113.41	2015-03-03	-0.0170288	113.41	2015-03-03	0.00552488	113.41	2015-03-03	-0.0123779	113.41	2015-03-03	-0.00792607	113.41	2015-03-03	-0.0130308	113.41	2015-03-03	-0.00951922	113.41	2015-03-03	-0.010437
2015-03-04	-0.00481325	117.31	2016-03-16	0	94.54	2015-03-04	0.00183173	117.31	2015-03-04	-0.00787304	117.31	2015-03-04	-0.00614621	117.31	2015-03-04	0.0122585	117.31	2015-03-04	0.0100503	117.31	2015-03-04	-0.015888	117.31	2015-03-04	0.0153972	117.31	2015-03-04	-0.00301594	117.31	2015-03-04	-0.00908036	117.31	2015-03-04	0.00458086	117.31	2015-03-04	0.020015	117.31	2015-03-04	0.0155287	117.31	2015-03-04	0.0165554	117.31	2015-03-04	0.00512084	117.31	2015-03-04	-0.0048077
2015-03-05	0.000653151	115.19	2016-03-17	0.00516797	92.9	2015-03-05	-0.00397299	115.19	2015-03-05	0.000777152	115.19	2015-03-05	0.00132023	115.19	2015-03-05	0.00280768	115.19	2015-03-05	-0.00210748	115.19	2015-03-05	-0.0279474	115.19	2015-03-05	0.00682597	115.19	2015-03-05	-0.0353533	115.19	2015-03-05	-0.00391697	115.19	2015-03-05	-0.00366301	115.19	2015-03-05	0.0464959	115.19	2015-03-05	-0.0155287	115.19	2015-03-05	0.00875748	115.19	2015-03-05	-0.0143766	115.19	2015-03-05	-0.00452831
2015-03-06	-0.00725883	115.03	2016-03-18	0	91.92	2015-03-06	-0.0177335	115.03	2015-03-06	-0.00877798	115.03	2015-03-06	-0.0135042	115.03	2015-03-06	0.00373135	115.03	2015-03-06	0.022426	115.03	2015-03-06	-0.00422184	115.03	2015-03-06	-0.019018	115.03	2015-03-06	-0.028107	115.03	2015-03-06	-0.0163549	115.03	2015-03-06	-0.00275609	115.03	2015-03-06	0.00354042	115.03	2015-03-06	-0.0128138	115.03	2015-03-06	0.0167167	115.03	2015-03-06	-0.0274167	115.03	2015-03-06	-0.0173971
2015-03-09	0.0104681	110.1	2016-03-21	0.00171674	87.83	2015-03-09	0.00534694	110.1	2015-03-09	0.010589	110.1	2015-03-09	0.00975906	110.1	2015-03-09	-0.00747667	110.1	2015-03-09	0.00206079	110.1	2015-03-09	0.0228147	110.1	2015-03-09	0.0137714	110.1	2015-03-09	0.0159639	110.1	2015-03-09	-0.00159702	110.1	2015-03-09	0.0118886	110.1	2015-03-09	-0.0091294	110.1	2015-03-09	0.0207399	110.1	2015-03-09	-0.003627	110.1	2015-03-09	0.0160663	110.1	2015-03-09	0.00827845
2015-03-10	-0.010873	109.53	2016-03-22	0	88.34	2015-03-10	-0.0183354	109.53	2015-03-10	-0.015171	109.53	2015-03-10	-0.0240509	109.53	2015-03-10	0.000937647	109.53	2015-03-10	-0.0129502	109.53	2015-03-10	-0.00982252	109.53	2015-03-10	-0.00527427	109.53	2015-03-10	0.0172708	109.53	2015-03-10	-0.0298772	109.53	2015-03-10	0.0260221	109.53	2015-03-10	0	109.53	2015-03-10	-0.0161829	109.53	2015-03-10	-0.00191424	109.53	2015-03-10	-0.0141713	109.53	2015-03-10	-0.0160053
2015-03-11	-0.00187441	107.83	2016-03-23	0	93.03	2015-03-11	-0.00195973	107.83	2015-03-11	-0.00823484	107.83	2015-03-11	-0.00294351	107.83	2015-03-11	0.00467509	107.83	2015-03-11	-0.0200112	107.83	2015-03-11	-0.0145318	107.83	2015-03-11	-0.0278838	107.83	2015-03-11	-0.0195358	107.83	2015-03-11	-0.00509047	107.83	2015-03-11	0.0543003	107.83	2015-03-11	0.0423968	107.83	2015-03-11	0.00320428	107.83	2015-03-11	0.026285	107.83	2015-03-11	0.0114395	107.83	2015-03-11	0.00865004
2015-03-12	0.00792953	106.87	2016-03-24	0	92.74	2015-03-12	0.0123889	106.87	2015-03-12	0.00573861	106.87	2015-03-12	0.010302	106.87	2015-03-12	-0.00186741	106.87	2015-03-12	-0.00373035	106.87	2015-03-12	0.00422834	106.87	2015-03-12	-0.0158951	106.87	2015-03-12	0.0123945	106.87	2015-03-12	0	106.87	2015-03-12	-0.00842465	106.87	2015-03-12	0.0105256	106.87	2015-03-12	-0.00883658	106.87	2015-03-12	-0.00299066	106.87	2015-03-12	0.0124483	106.87	2015-03-12	0.010404
2015-03-13	-0.00843674	105.44	2016-03-29	0	101.73	2015-03-13	-0.0153675	105.44	2015-03-13	-0.00309608	105.44	2015-03-13	-0.0111338	105.44	2015-03-13	-0.00468385	105.44	2015-03-13	0.0169406	105.44	2015-03-13	-0.00345822	105.44	2015-03-13	0.0153512	105.44	2015-03-13	0.0263028	105.44	2015-03-13	-0.00844939	105.44	2015-03-13	0	105.44	2015-03-13	0.0235605	105.44	2015-03-13	0.00830325	105.44	2015-03-13	0.0057863	105.44	2015-03-13	-0.00942931	105.44	2015-03-13	-0.0175039
2015-03-16	0.0250502	105.98	2016-03-30	0	104.42	2015-03-16	0.0237076	105.98	2015-03-16	0.0137599	105.98	2015-03-16	0.0208122	105.98	2015-03-16	0.0102757	105.98	2015-03-16	0.018206	105.98	2015-03-16	0.0292075	105.98	2015-03-16	0.0252498	105.98	2015-03-16	0.013865	105.98	2015-03-16	0.0116168	105.98	2015-03-16	0.00926322	105.98	2015-03-16	0.00470885	105.98	2015-03-16	0.0148269	105.98	2015-03-16	-0.000931012	105.98	2015-03-16	0.000717463	105.98	2015-03-16	0.00679225
2015-03-17	-0.00715034	106.87	2016-03-31	0	104.69	2015-03-17	-0.00111628	106.87	2015-03-17	0.00545137	106.87	2015-03-17	-0.00624305	106.87	2015-03-17	-0.00186047	106.87	2015-03-17	0.0517313	106.87	2015-03-17	0.0159469	106.87	2015-03-17	0.00529102	106.87	2015-03-17	0.0344679	106.87	2015-03-17	-0.00869991	106.87	2015-03-17	-0.0263285	106.87	2015-03-17	-0.0461472	106.87	2015-03-17	0.0614127	106.87	2015-03-17	-0.0150153	106.87	2015-03-17	0.00664787	106.87	2015-03-17	-0.00741202
2015-03-18	0.00957182	107.36	2016-04-01	-0.00515908	107.18	2015-03-18	0.0103705	107.36	2015-03-18	0.00786492	107.36	2015-03-18	0.0147274	107.36	2015-03-18	0.0157047	107.36	2015-03-18	0.0169866	107.36	2015-03-18	0.00477153	107.36	2015-03-18	0.0120641	107.36	2015-03-18	0.0945351	107.36	2015-03-18	0.00318494	107.36	2015-03-18	-0.0288104	107.36	2015-03-18	0.00343784	107.36	2015-03-18	-0.0029703	107.36	2015-03-18	-0.00492892	107.36	2015-03-18	0.00794781	107.36	2015-03-18	0.00216752
2015-03-19	-0.00202574	105.1	2016-04-04	0.00943808	108.35	2015-03-19	-0.00196705	105.1	2015-03-19	-0.0104571	105.1	2015-03-19	-0.00619015	105.1	2015-03-19	0.002746	105.1	2015-03-19	0.00432174	105.1	2015-03-19	-0.0110458	105.1	2015-03-19	-0.00156535	105.1	2015-03-19	0.0209589	105.1	2015-03-19	-0.00207598	105.1	2015-03-19	0.0114488	105.1	2015-03-19	-0.0017993	105.1	2015-03-19	0.0061782	105.1	2015-03-19	0.0024675	105.1	2015-03-19	-0.00106078	105.1	2015-03-19	0.0259517
2015-03-20	0.00778406	103.1	2016-04-05	0.0169352	109.61	2015-03-20	0.00061512	103.1	2015-03-20	0.00252746	103.1	2015-03-20	0.000960508	103.1	2015-03-20	-0.002746	103.1	2015-03-20	0.00811267	103.1	2015-03-20	-0.00408088	103.1	2015-03-20	0.00728411	103.1	2015-03-20	0.0953102	103.1	2015-03-20	0.00786591	103.1	2015-03-20	0.000875274	103.1	2015-03-20	0.00522535	103.1	2015-03-20	0.0180669	103.1	2015-03-20	0.00962181	103.1	2015-03-20	0.0122364	103.1	2015-03-20	0.0258827
2015-03-23	-0.00418009	99.74	2016-04-06	0	110.75	2015-03-23	0.000614742	99.74	2015-03-23	-0.0109988	99.74	2015-03-23	0.00346493	99.74	2015-03-23	-0.0101337	99.74	2015-03-23	0.0715245	99.74	2015-03-23	0.00148588	99.74	2015-03-23	0.00568624	99.74	2015-03-23	0.0468643	99.74	2015-03-23	0.00192255	99.74	2015-03-23	-0.00702373	99.74	2015-03-23	-0.0230653	99.74	2015-03-23	-0.0148693	99.74	2015-03-23	-0.014182	99.74	2015-03-23	-0.00588856	99.74	2015-03-23	0.0108078
2015-03-24	0.00187091	100.29	2016-04-07	0	110.44	2015-03-24	-0.0038792	100.29	2015-03-24	-0.00762009	100.29	2015-03-24	-0.00501698	100.29	2015-03-24	0.00461895	100.29	2015-03-24	-0.0383361	100.29	2015-03-24	-0.0172224	100.29	2015-03-24	0.0468246	100.29	2015-03-24	0.0159366	100.29	2015-03-24	-0.0140925	100.29	2015-03-24	0.0105172	100.29	2015-03-24	0.00515337	100.29	2015-03-24	-0.0231037	100.29	2015-03-24	-0.000380952	100.29	2015-03-24	7.03062e-05	100.29	2015-03-24	-0.0223276
2015-03-25	-0.0212774	98.2	2016-04-08	0	108.93	2015-03-25	-0.0180533	98.2	2015-03-25	-0.0228101	98.2	2015-03-25	-0.010708	98.2	2015-03-25	-0.00184502	98.2	2015-03-25	-0.0256126	98.2	2015-03-25	-0.0236924	98.2	2015-03-25	-0.00394283	98.2	2015-03-25	-0.046106	98.2	2015-03-25	-0.0172624	98.2	2015-03-25	-0.0265033	98.2	2015-03-25	-0.0238266	98.2	2015-03-25	0.0370047	98.2	2015-03-25	-0.0153583	98.2	2015-03-25	-0.0302621	98.2	2015-03-25	-0.101868
2015-03-26	0.00770813	96.68	2016-04-11	-0.0263733	108.78	2015-03-26	0.000753532	96.68	2015-03-26	-0.000404858	96.68	2015-03-26	0.00574007	96.68	2015-03-26	-0.0167602	96.68	2015-03-26	0.00564442	96.68	2015-03-26	0.0386851	96.68	2015-03-26	-0.0129226	96.68	2015-03-26	-0.105361	96.68	2015-03-26	0.0366912	96.68	2015-03-26	-0.0162458	96.68	2015-03-26	0.0210039	96.68	2015-03-26	0.0953322	96.68	2015-03-26	-0.00310018	96.68	2015-03-26	0.00217155	96.68	2015-03-26	0.0065574
2015-03-27	0.00829221	99.51	2016-04-12	0	109.3	2015-03-27	0.00731733	99.51	2015-03-27	0.00457882	99.51	2015-03-27	0.00378381	99.51	2015-03-27	-0.00470589	99.51	2015-03-27	-0.00234797	99.51	2015-03-27	-0.0195348	99.51	2015-03-27	-0.00451242	99.51	2015-03-27	0.0180481	99.51	2015-03-27	0.0462657	99.51	2015-03-27	0.00815591	99.51	2015-03-27	0.00447948	99.51	2015-03-27	-0.0508067	99.51	2015-03-27	0.00734729	99.51	2015-03-27	-0.00485631	99.51	2015-03-27	0.0100797
2015-03-30	0.0130676	102.56	2016-04-13	0	108.07	2015-03-30	0.0136158	102.56	2015-03-30	0.0255361	102.56	2015-03-30	0.0181256	102.56	2015-03-30	-0.00662567	102.56	2015-03-30	0.0346535	102.56	2015-03-30	0.0086875	102.56	2015-03-30	0.0144677	102.56	2015-03-30	-0.0511507	102.56	2015-03-30	0.0114006	102.56	2015-03-30	0.00629782	102.56	2015-03-30	0.0128291	102.56	2015-03-30	0.00692524	102.56	2015-03-30	0	102.56	2015-03-30	0.0306241	102.56	2015-03-30	0.00580647
2015-03-31	-0.00946433	103.21	2016-04-14	0	106.87	2015-03-31	-0.0106292	103.21	2015-03-31	-0.0173067	103.21	2015-03-31	-0.013029	103.21	2015-03-31	-0.0057143	103.21	2015-03-31	-0.0299631	103.21	2015-03-31	0.0212101	103.21	2015-03-31	-0.00795628	103.21	2015-03-31	0.0249755	103.21	2015-03-31	0.0144513	103.21	2015-03-31	-0.00629782	103.21	2015-03-31	-0.0123326	103.21	2015-03-31	-0.0230377	103.21	2015-03-31	-0.00405367	103.21	2015-03-31	-0.0124798	103.21	2015-03-31	-0.00645372
2015-04-01	-0.0209108	104.33	2016-04-15	0.0274922	106.41	2015-04-01	-0.00255047	104.33	2015-04-01	-0.00964121	104.33	2015-04-01	-0.0129771	104.33	2015-04-01	0.000954654	104.33	2015-04-01	0.00606487	104.33	2015-04-01	0.00440853	104.33	2015-04-01	0.00249315	104.33	2015-04-01	0.0399908	104.33	2015-04-01	-0.00216079	104.33	2015-04-01	0.0249567	104.33	2015-04-01	0.00774623	104.33	2015-04-01	0.0114688	104.33	2015-04-01	0.0119209	104.33	2015-04-01	0.00341905	104.33	2015-04-01	0.000323677
2015-04-02	-0.000201268	103.15	2016-04-18	0.0169096	104.66	2015-04-02	0.00670435	103.15	2015-04-02	0.00429646	103.15	2015-04-02	-0.00186769	103.15	2015-04-02	0.000953744	103.15	2015-04-02	0.0133982	103.15	2015-04-02	-0.00662011	103.15	2015-04-02	0.00397615	103.15	2015-04-02	-0.0118302	103.15	2015-04-02	0.00139869	103.15	2015-04-02	0.000879894	103.15	2015-04-02	-0.00246569	103.15	2015-04-02	-0.000698405	103.15	2015-04-02	0	103.15	2015-04-02	-0.00849793	103.15	2015-04-02	0.00419829
2015-04-07	0.00717029	107.55	2016-04-19	0	105.19	2015-04-07	0.00788813	107.55	2015-04-07	0.0201598	107.55	2015-04-07	0.00945194	107.55	2015-04-07	0.00759738	107.55	2015-04-07	0.102833	107.55	2015-04-07	0.0573634	107.55	2015-04-07	0.0317332	107.55	2015-04-07	0.0326386	107.55	2015-04-07	0.0136297	107.55	2015-04-07	0.0122379	107.55	2015-04-07	-0.00594257	107.55	2015-04-07	0.0166286	107.55	2015-04-07	0.015363	107.55	2015-04-07	0.0140998	107.55	2015-04-07	0.00642469
2015-04-08	0.0032921	110.45	2016-04-20	-0.00468385	104.54	2015-04-08	0.0079482	110.45	2015-04-08	0.00680453	110.45	2015-04-08	0.0017762	110.45	2015-04-08	0.00660068	110.45	2015-04-08	0.0184621	110.45	2015-04-08	-0.0394437	110.45	2015-04-08	-0.0402015	110.45	2015-04-08	-0.0202739	110.45	2015-04-08	0.00437747	110.45	2015-04-08	-0.00522649	110.45	2015-04-08	-0.0059781	110.45	2015-04-08	-0.0290482	110.45	2015-04-08	0.0075005	110.45	2015-04-08	-0.00425171	110.45	2015-04-08	0.000640205
2015-04-09	0.00313238	111.95	2016-04-21	0	105.11	2015-04-09	0.00218992	111.95	2015-04-09	0.00039116	111.95	2015-04-09	0.00398495	111.95	2015-04-09	0.0065574	111.95	2015-04-09	-0.0402294	111.95	2015-04-09	-0.0395542	111.95	2015-04-09	-0.0268711	111.95	2015-04-09	0.0528949	111.95	2015-04-09	0.0068404	111.95	2015-04-09	0.0215991	111.95	2015-04-09	0.0202793	111.95	2015-04-09	-0.0379671	111.95	2015-04-09	0.00818609	111.95	2015-04-09	-0.00341443	111.95	2015-04-09	0.00542526
2015-04-10	-0.0051762	114.09	2016-04-22	0	99.49	2015-04-10	0.00472843	114.09	2015-04-10	0.00623784	114.09	2015-04-10	0.000956973	114.09	2015-04-10	0.00744189	114.09	2015-04-10	0.0196947	114.09	2015-04-10	0.0201575	114.09	2015-04-10	0.0152986	114.09	2015-04-10	0.0364883	114.09	2015-04-10	0.00395844	114.09	2015-04-10	0.00935779	114.09	2015-04-10	0.0103914	114.09	2015-04-10	0.0280144	114.09	2015-04-10	0.0127038	114.09	2015-04-10	0.011759	114.09	2015-04-10	-0.00159261
2015-04-13	-0.0168579	112.98	2016-04-25	-0.00138179	92.07	2015-04-13	-0.0107623	112.98	2015-04-13	-0.00741178	112.98	2015-04-13	-0.00842328	112.98	2015-04-13	-0.00557622	112.98	2015-04-13	0.0270176	112.98	2015-04-13	-0.000739372	112.98	2015-04-13	0.0165625	112.98	2015-04-13	0.0174367	112.98	2015-04-13	-0.00805706	112.98	2015-04-13	0.00422476	112.98	2015-04-13	0.0141141	112.98	2015-04-13	0.00237869	112.98	2015-04-13	0.0052915	112.98	2015-04-13	-0.0124005	112.98	2015-04-13	-0.0157433
2015-04-14	0.00147063	113.14	2016-04-26	0	92.58	2015-04-14	-0.00208066	113.14	2015-04-14	-0.000195791	113.14	2015-04-14	-0.0124689	113.14	2015-04-14	-0.0140781	113.14	2015-04-14	-0.0195765	113.14	2015-04-14	-0.0182875	113.14	2015-04-14	-0.00950245	113.14	2015-04-14	-0.0159719	113.14	2015-04-14	0.00186509	113.14	2015-04-14	-0.0170072	113.14	2015-04-14	-0.0267931	113.14	2015-04-14	0.0393669	113.14	2015-04-14	-0.0104272	113.14	2015-04-14	-0.00895261	113.14	2015-04-14	-0.000647878
2015-04-15	-0.000658979	114.29	2016-04-27	0	89.81	2015-04-15	0	114.29	2015-04-15	-0.00510406	114.29	2015-04-15	-0.00376365	114.29	2015-04-15	0.00659447	114.29	2015-04-15	0.0375878	114.29	2015-04-15	-0.01978	114.29	2015-04-15	-0.0389393	114.29	2015-04-15	-0.0988944	114.29	2015-04-15	0.00754907	114.29	2015-04-15	0.010239	114.29	2015-04-15	0.0258371	114.29	2015-04-15	-0.0350995	114.29	2015-04-15	0.000367715	114.29	2015-04-15	0.00523806	114.29	2015-04-15	-0.00162153
2015-04-16	-0.00045647	114.54	2016-04-28	-0.0156079	87.71	2015-04-16	0.000857265	114.54	2015-04-16	-0.00302234	114.54	2015-04-16	0.00413923	114.54	2015-04-16	-0.0314761	114.54	2015-04-16	0.0404252	114.54	2015-04-16	0.0212855	114.54	2015-04-16	0.00884271	114.54	2015-04-16	-0.00720724	114.54	2015-04-16	-0.00941417	114.54	2015-04-16	-0.0119557	114.54	2015-04-16	0.0195744	114.54	2015-04-16	0.0460037	114.54	2015-04-16	-0.00979042	114.54	2015-04-16	0.00592245	114.54	2015-04-16	0.00356391
2015-04-17	-0.0117366	113.93	2016-04-29	0	85.61	2015-04-17	-0.0199055	113.93	2015-04-17	-0.0157181	113.93	2015-04-17	-0.01422	113.93	2015-04-17	-0.00583092	113.93	2015-04-17	0.0954833	113.93	2015-04-17	0.0473744	113.93	2015-04-17	0.031603	113.93	2015-04-17	0.0763916	113.93	2015-04-17	-0.0226567	113.93	2015-04-17	-0.024349	113.93	2015-04-17	-0.0283808	113.93	2015-04-17	0.0953923	113.93	2015-04-17	-0.00260223	113.93	2015-04-17	-0.0220105	113.93	2015-04-17	-0.0258819
2015-04-20	0.0101119	114.32	2016-05-02	-0.00761318	81.34	2015-04-20	0.0156732	114.32	2015-04-20	0.0203137	114.32	2015-04-20	0.0151959	114.32	2015-04-20	-0.00684599	114.32	2015-04-20	0.00380163	114.32	2015-04-20	0.0435156	114.32	2015-04-20	0.0183948	114.32	2015-04-20	0.0363557	114.32	2015-04-20	0.00950276	114.32	2015-04-20	0.000879894	114.32	2015-04-20	0.0148458	114.32	2015-04-20	0.0707576	114.32	2015-04-20	0.0138622	114.32	2015-04-20	0.00478852	114.32	2015-04-20	0.0174375
2015-04-21	-0.00259483	114.54	2016-05-03	0	80.19	2015-04-21	-0.00123009	114.54	2015-04-21	0.00431373	114.54	2015-04-21	-0.00105097	114.54	2015-04-21	0.000980873	114.54	2015-04-21	-0.0223239	114.54	2015-04-21	0.0390622	114.54	2015-04-21	0.0625353	114.54	2015-04-21	0.0953102	114.54	2015-04-21	0.0326271	114.54	2015-04-21	0.00701142	114.54	2015-04-21	0.022406	114.54	2015-04-21	-0.040814	114.54	2015-04-21	0.00293255	114.54	2015-04-21	0.00757115	114.54	2015-04-21	0.0022805
2015-04-22	0.00680344	113.78	2016-05-04	0	79.9	2015-04-22	-0.00252642	113.78	2015-04-22	-0.0140551	113.78	2015-04-22	0.00427207	113.78	2015-04-22	-0.00589972	113.78	2015-04-22	0.0954705	113.78	2015-04-22	0.00329707	113.78	2015-04-22	0.00553762	113.78	2015-04-22	0.0219342	113.78	2015-04-22	0.0064481	113.78	2015-04-22	-0.00349957	113.78	2015-04-22	0.0193347	113.78	2015-04-22	0.0234424	113.78	2015-04-22	0.00456497	113.78	2015-04-22	0.00394308	113.78	2015-04-22	0.00227531
2015-04-23	-0.00217815	112.47	2016-05-05	0	80.38	2015-04-23	0.00461667	112.47	2015-04-23	-0.00876907	112.47	2015-04-23	-0.00682904	112.47	2015-04-23	-0.00692729	112.47	2015-04-23	0.0953393	112.47	2015-04-23	-0.0223008	112.47	2015-04-23	-0.0195173	112.47	2015-04-23	-0.0407621	112.47	2015-04-23	-0.00559408	112.47	2015-04-23	-0.0320597	112.47	2015-04-23	-0.00243457	112.47	2015-04-23	-0.00899674	112.47	2015-04-23	0.00363703	112.47	2015-04-23	-0.00538079	112.47	2015-04-23	0.00518136
2015-04-24	-0.00932325	114.17	2016-05-06	-0.030754	79.64	2015-04-24	-0.00646932	114.17	2015-04-24	-0.00985692	114.17	2015-04-24	0.00974155	114.17	2015-04-24	0.0225832	114.17	2015-04-24	0.0616014	114.17	2015-04-24	0.0425035	114.17	2015-04-24	0.00841126	114.17	2015-04-24	0.0490609	114.17	2015-04-24	-0.0110363	114.17	2015-04-24	0.0631235	114.17	2015-04-24	-0.00764647	114.17	2015-04-24	0.00977525	114.17	2015-04-24	-0.000726348	114.17	2015-04-24	0.00394874	114.17	2015-04-24	0.00225843
2015-04-27	-0.00786212	106.25	2016-05-09	0	79.39	2015-04-27	-0.0102514	106.25	2015-04-27	-0.00405132	106.25	2015-04-27	-0.00403498	106.25	2015-04-27	-0.00194364	106.25	2015-04-27	-0.0227283	106.25	2015-04-27	0.0320611	106.25	2015-04-27	0.0252713	106.25	2015-04-27	0.0116165	106.25	2015-04-27	-0.00444885	106.25	2015-04-27	0.0143402	106.25	2015-04-27	0.00932087	106.25	2015-04-27	0.0901679	106.25	2015-04-27	0.0140695	106.25	2015-04-27	-0.0103717	106.25	2015-04-27	-0.00128991
2015-04-28	0.00092817	103.48	2016-05-10	0.00116686	79.5	2015-04-28	0.00237026	103.48	2015-04-28	-0.00196404	103.48	2015-04-28	-0.000599161	103.48	2015-04-28	-0.0166752	103.48	2015-04-28	-0.510919	103.48	2015-04-28	0.00715956	103.48	2015-04-28	-0.0545463	103.48	2015-04-28	-0.0553043	103.48	2015-04-28	0.00432553	103.48	2015-04-28	-0.0237299	103.48	2015-04-28	-0.0443135	103.48	2015-04-28	-0.0148655	103.48	2015-04-28	-0.0200821	103.48	2015-04-28	-0.0065374	103.48	2015-04-28	0.0118686
2015-04-29	-0.0141706	102.17	2016-05-11	0	80.09	2015-04-29	-0.00857193	102.17	2015-04-29	-0.00926248	102.17	2015-04-29	0.0371353	102.17	2015-04-29	0.00394867	102.17	2015-04-29	0.00233372	102.17	2015-04-29	0.0448832	102.17	2015-04-29	0.0385386	102.17	2015-04-29	0.0115437	102.17	2015-04-29	-0.0228261	102.17	2015-04-29	-0.0402504	102.17	2015-04-29	-0.0375814	102.17	2015-04-29	-0.0399427	102.17	2015-04-29	-0.0308059	102.17	2015-04-29	-0.00386989	102.17	2015-04-29	-0.0138066
2015-04-30	-0.0248233	99.56	2016-05-12	0	80.81	2015-04-30	-0.032572	99.56	2015-04-30	-0.0194141	99.56	2015-04-30	-0.00877294	99.56	2015-04-30	0.000984737	99.56	2015-04-30	-0.0150308	99.56	2015-04-30	0.0257625	99.56	2015-04-30	-0.00415801	99.56	2015-04-30	0.0607977	99.56	2015-04-30	0.0122886	99.56	2015-04-30	0.022076	99.56	2015-04-30	0.0231696	99.56	2015-04-30	-0.000751456	99.56	2015-04-30	0.0219953	99.56	2015-04-30	-0.0380246	99.56	2015-04-30	-0.00909392
2015-05-04	0.0164239	88.35	2016-05-13	-0.00291971	80.49	2015-05-04	0.0115534	88.35	2015-05-04	0.00473275	88.35	2015-05-04	0.023605	88.35	2015-05-04	-0.00889774	88.35	2015-05-04	-0.0288066	88.35	2015-05-04	0.0324168	88.35	2015-05-04	0.095731	88.35	2015-05-04	0.0932689	88.35	2015-05-04	0.0028623	88.35	2015-05-04	-0.0211835	88.35	2015-05-04	-0.00647251	88.35	2015-05-04	0.0674004	88.35	2015-05-04	0.00349683	88.35	2015-05-04	0.0304607	88.35	2015-05-04	0.0132882
2015-05-05	-0.0124126	85.96	2016-05-16	0	78.73	2015-05-05	-0.0164994	85.96	2015-05-05	-0.00773712	85.96	2015-05-05	-0.0188102	85.96	2015-05-05	-0.000993542	85.96	2015-05-05	-0.000974659	85.96	2015-05-05	-0.067116	85.96	2015-05-05	0.0133725	85.96	2015-05-05	-0.00353804	85.96	2015-05-05	-0.0150247	85.96	2015-05-05	-0.0289613	85.96	2015-05-05	-0.0279854	85.96	2015-05-05	-0.0576753	85.96	2015-05-05	-0.00608129	85.96	2015-05-05	-0.0132826	85.96	2015-05-05	-0.0175386
2015-05-06	-0.00277941	85.39	2016-05-17	-0.0117648	79.53	2015-05-06	0.000130472	85.39	2015-05-06	-0.0131715	85.39	2015-05-06	-0.00253982	85.39	2015-05-06	-0.00498257	85.39	2015-05-06	-0.0327086	85.39	2015-05-06	-0.0387421	85.39	2015-05-06	0.00826793	85.39	2015-05-06	0.0613689	85.39	2015-05-06	-0.00976112	85.39	2015-05-06	0.0127739	85.39	2015-05-06	0.00632387	85.39	2015-05-06	-0.0616022	85.39	2015-05-06	-0.0143352	85.39	2015-05-06	-0.00104634	85.39	2015-05-06	-0.0036107
2015-05-07	0.00735925	83.86	2016-05-18	0.0155588	80.87	2015-05-07	0.00104316	83.86	2015-05-07	0.00318551	83.86	2015-05-07	0.00485631	83.86	2015-05-07	-0.00581106	83.86	2015-05-07	-0.0720562	83.86	2015-05-07	-0.0229678	83.86	2015-05-07	-0.104492	83.86	2015-05-07	0.00947874	83.86	2015-05-07	-0.00382898	83.86	2015-05-07	0.0152949	83.86	2015-05-07	0.00132626	83.86	2015-05-07	-0.0420434	83.86	2015-05-07	0.00318263	83.86	2015-05-07	-0.0793388	83.86	2015-05-07	0.0211493
2015-05-08	0.0119888	80.69	2016-05-19	0	80.33	2015-05-08	0.0184013	80.69	2015-05-08	0.0276721	80.69	2015-05-08	0.0240046	80.69	2015-05-08	0.0236333	80.69	2015-05-08	0.0371988	80.69	2015-05-08	0.0223455	80.69	2015-05-08	0.0279423	80.69	2015-05-08	0	80.69	2015-05-08	0.00853128	80.69	2015-05-08	0.0159437	80.69	2015-05-08	0.0491372	80.69	2015-05-08	0.0370826	80.69	2015-05-08	0.0221821	80.69	2015-05-08	-0.0394636	80.69	2015-05-08	0.0121601
2015-05-11	-5.25003e-05	76.34	2016-05-20	0	81.08	2015-05-11	0.000255869	76.34	2015-05-11	0.00295178	76.34	2015-05-11	-0.0102172	76.34	2015-05-11	0.000980873	76.34	2015-05-11	0.0533257	76.34	2015-05-11	0.0236825	76.34	2015-05-11	0.0219789	76.34	2015-05-11	0	76.34	2015-05-11	-0.00776431	76.34	2015-05-11	0.00350878	76.34	2015-05-11	-0.0208789	76.34	2015-05-11	0.0268881	76.34	2015-05-11	-0.00697123	76.34	2015-05-11	0.0183568	76.34	2015-05-11	0.00380953
2015-05-12	0.000734754	76.65	2016-05-23	0.00725587	84.39	2015-05-12	-0.00583728	76.65	2015-05-12	-0.00315804	76.65	2015-05-12	-0.00564993	76.65	2015-05-12	-0.0238106	76.65	2015-05-12	0.0444948	76.65	2015-05-12	0.0581542	76.65	2015-05-12	0.0652176	76.65	2015-05-12	0	76.65	2015-05-12	-0.00628086	76.65	2015-05-12	-0.024824	76.65	2015-05-12	-0.0224765	76.65	2015-05-12	0.0433903	76.65	2015-05-12	-0.0150239	76.65	2015-05-12	-0.00231769	76.65	2015-05-12	-0.0787497
2015-05-13	0.00204397	77.82	2016-05-24	0	84.38	2015-05-13	-0.00141634	77.82	2015-05-13	0.00130562	77.82	2015-05-13	-0.00294488	77.82	2015-05-13	0.00400802	77.82	2015-05-13	-0.0273333	77.82	2015-05-13	-0.0356138	77.82	2015-05-13	0.00487608	77.82	2015-05-13	0	77.82	2015-05-13	-0.00541518	77.82	2015-05-13	-0.00179695	77.82	2015-05-13	-0.00843608	77.82	2015-05-13	-0.0356743	77.82	2015-05-13	0.0094858	77.82	2015-05-13	0.0157859	77.82	2015-05-13	0.0217031
2015-05-14	0.0106758	76.35	2016-05-25	0.0208907	84.23	2015-05-14	0.0156608	76.35	2015-05-14	0.0159415	76.35	2015-05-14	0.0137165	76.35	2015-05-14	0.00399202	76.35	2015-05-14	-0.0196374	76.35	2015-05-14	-0.0274155	76.35	2015-05-14	-0.00691481	76.35	2015-05-14	0	76.35	2015-05-14	0.0179377	76.35	2015-05-14	0.014286	76.35	2015-05-14	0.0110681	76.35	2015-05-14	-0.0300393	76.35	2015-05-14	0.00553813	76.35	2015-05-14	0.0126451	76.35	2015-05-14	0.0120041
2015-05-15	-0.00358061	74.73	2016-05-26	0	83.85	2015-05-15	0.00215408	74.73	2015-05-15	-0.00732604	74.73	2015-05-15	-0.00590644	74.73	2015-05-15	0.00298359	74.73	2015-05-15	0.00691702	74.73	2015-05-15	0.0160585	74.73	2015-05-15	0	74.73	2015-05-15	0	74.73	2015-05-15	-0.00101639	74.73	2015-05-15	-0.0133871	74.73	2015-05-15	-0.000164298	74.73	2015-05-15	0.0131801	74.73	2015-05-15	0.0140757	74.73	2015-05-15	-0.0101195	74.73	2015-05-15	0.00956629
2015-05-18	0.00373599	75.26	2016-05-27	0	84.11	2015-05-18	6.32851e-05	75.26	2015-05-18	-0.00115808	75.26	2015-05-18	0.0012126	75.26	2015-05-18	-0.00298359	75.26	2015-05-18	0.0466543	75.26	2015-05-18	-0.0105757	75.26	2015-05-18	0	75.26	2015-05-18	0	75.26	2015-05-18	0.00684067	75.26	2015-05-18	0.000898069	75.26	2015-05-18	0.010461	75.26	2015-05-18	0.0469552	75.26	2015-05-18	0.0083153	75.26	2015-05-18	0.00487014	75.26	2015-05-18	0.0223999
2015-05-19	0.00155255	76.29	2016-05-30	0	82.81	2015-05-19	0.00574225	76.29	2015-05-19	0.00231482	76.29	2015-05-19	-0.00164092	76.29	2015-05-19	0.0138479	76.29	2015-05-19	0.0953956	76.29	2015-05-19	0.0105757	76.29	2015-05-19	0	76.29	2015-05-19	0	76.29	2015-05-19	0.00239581	76.29	2015-05-19	0.0335424	76.29	2015-05-19	0.0210771	76.29	2015-05-19	0.0865762	76.29	2015-05-19	0.0243633	76.29	2015-05-19	-0.0246744	76.29	2015-05-19	0.00256493
2015-05-20	-0.000672478	75.61	2016-05-31	0.00846029	84.93	2015-05-20	0.00433214	75.61	2015-05-20	-0.00429346	75.61	2015-05-20	-0.000714286	75.61	2015-05-20	0	75.61	2015-05-20	0.032776	75.61	2015-05-20	0.0234676	75.61	2015-05-20	0	75.61	2015-05-20	0	75.61	2015-05-20	0.000125937	75.61	2015-05-20	-0.00434972	75.61	2015-05-20	0.00840274	75.61	2015-05-20	0.0837714	75.61	2015-05-20	0.00193067	75.61	2015-05-20	0.0135193	75.61	2015-05-20	0.00797325
2015-05-21	-0.000724713	74.66	2016-06-01	0	84.98	2015-05-21	0.00972576	74.66	2015-05-21	0.0063315	74.66	2015-05-21	0.00655226	74.66	2015-05-21	0.00782783	74.66	2015-05-21	0.0220778	74.66	2015-05-21	0.0357593	74.66	2015-05-21	0	74.66	2015-05-21	0	74.66	2015-05-21	-0.001134	74.66	2015-05-21	0.0112702	74.66	2015-05-21	0.0094281	74.66	2015-05-21	0.0151388	74.66	2015-05-21	0.00472318	74.66	2015-05-21	0.00815466	74.66	2015-05-21	-0.00893433
2015-05-22	-0.00129544	74.95	2016-06-02	0	85.77	2015-05-22	-0.00734794	74.95	2015-05-22	-0.0173882	74.95	2015-05-22	-0.0087698	74.95	2015-05-22	0.00486146	74.95	2015-05-22	0.0955675	74.95	2015-05-22	0.0171328	74.95	2015-05-22	0	74.95	2015-05-22	0	74.95	2015-05-22	0.0117811	74.95	2015-05-22	0.00601635	74.95	2015-05-22	-0.00328973	74.95	2015-05-22	0.0953665	74.95	2015-05-22	0.00539554	74.95	2015-05-22	-0.00219521	74.95	2015-05-22	-0.00353187
2015-05-25	0	74.01	2016-06-03	-0.0247347	87.09	2015-05-25	0	74.01	2015-05-25	0	74.01	2015-05-25	0	74.01	2015-05-25	0	74.01	2015-05-25	0.0952768	74.01	2015-05-25	0.0952849	74.01	2015-05-25	0	74.01	2015-05-25	0	74.01	2015-05-25	0	74.01	2015-05-25	-0.0455819	74.01	2015-05-25	-0.00582266	74.01	2015-05-25	0.0330986	74.01	2015-05-25	-0.00609386	74.01	2015-05-25	0	74.01	2015-05-25	0
2015-05-26	-0.0122599	73.94	2016-06-06	-0.00288268	86.56	2015-05-26	-0.00960851	73.94	2015-05-26	-0.0139775	73.94	2015-05-26	-0.0118865	73.94	2015-05-26	-0.00194175	73.94	2015-05-26	0.00233606	73.94	2015-05-26	0.0953102	73.94	2015-05-26	0	73.94	2015-05-26	0	73.94	2015-05-26	-0.0146849	73.94	2015-05-26	0.0291669	73.94	2015-05-26	0.00204967	73.94	2015-05-26	0.00462083	73.94	2015-05-26	0.0033127	73.94	2015-05-26	-0.00432318	73.94	2015-05-26	-0.0145799
2015-05-27	0.00439953	74.18	2016-06-07	0.00259478	88.46	2015-05-27	0.00534946	74.18	2015-05-27	0.00139958	74.18	2015-05-27	0.0184532	74.18	2015-05-27	0.0163859	74.18	2015-05-27	-0.0349366	74.18	2015-05-27	0.0034463	74.18	2015-05-27	0	74.18	2015-05-27	0	74.18	2015-05-27	0.0138124	74.18	2015-05-27	0.0401249	74.18	2015-05-27	0.0274969	74.18	2015-05-27	-0.0462037	74.18	2015-05-27	0.00866557	74.18	2015-05-27	0.0128332	74.18	2015-05-27	0.0216312
2015-05-28	-0.00644876	74.51	2016-06-08	0	87.67	2015-05-28	0.00725457	74.51	2015-05-28	-0.00469633	74.51	2015-05-28	-0.00106773	74.51	2015-05-28	-0.00287219	74.51	2015-05-28	-0.0216338	74.51	2015-05-28	-0.101545	74.51	2015-05-28	0	74.51	2015-05-28	0	74.51	2015-05-28	-0.0117914	74.51	2015-05-28	0.0207047	74.51	2015-05-28	-0.00954588	74.51	2015-05-28	-0.0965322	74.51	2015-05-28	-0.006058	74.51	2015-05-28	-0.00404335	74.51	2015-05-28	-0.00737301
2015-05-29	-0.0101502	73.56	2016-06-09	0	87.29	2015-05-29	-0.00813369	73.56	2015-05-29	-0.0127985	73.56	2015-05-29	-0.00178209	73.56	2015-05-29	-0.0125424	73.56	2015-05-29	0.0545683	73.56	2015-05-29	0.0173655	73.56	2015-05-29	0	73.56	2015-05-29	0	73.56	2015-05-29	-0.000378621	73.56	2015-05-29	-0.00988476	73.56	2015-05-29	-0.041699	73.56	2015-05-29	0.0294343	73.56	2015-05-29	-0.0168071	73.56	2015-05-29	0.00468877	73.56	2015-05-29	0.00673403
2015-06-01	0.0151346	76.51	2016-06-10	-0.0124585	85.57	2015-06-01	0.00476311	76.51	2015-06-01	0.00518154	76.51	2015-06-01	0.000641917	76.51	2015-06-01	0.00290839	76.51	2015-06-01	0.0705948	76.51	2015-06-01	0.0953555	76.51	2015-06-01	0	76.51	2015-06-01	0	76.51	2015-06-01	0.00604079	76.51	2015-06-01	-0.000828157	76.51	2015-06-01	-0.00290745	76.51	2015-06-01	0.0300673	76.51	2015-06-01	0.00352485	76.51	2015-06-01	-0.0183954	76.51	2015-06-01	0.00605387
2015-06-02	-0.00157134	77.23	2016-06-13	0.0078409	82.86	2015-06-02	0.00256018	77.23	2015-06-02	0.01406	77.23	2015-06-02	0.00249243	77.23	2015-06-02	-0.0107057	77.23	2015-06-02	0.00867684	77.23	2015-06-02	0.0953308	77.23	2015-06-02	0	77.23	2015-06-02	0	77.23	2015-06-02	-0.0112297	77.23	2015-06-02	-0.0049834	77.23	2015-06-02	-0.00502717	77.23	2015-06-02	0.00470451	77.23	2015-06-02	-0.00599967	77.23	2015-06-02	0.00164163	77.23	2015-06-02	-0.00222611
2015-06-03	0.00585378	79.18	2016-06-14	-0.00318702	84.04	2015-06-03	-0.00056143	79.18	2015-06-03	0.00390163	79.18	2015-06-03	0.000568828	79.18	2015-06-03	0.00390625	79.18	2015-06-03	-0.0412592	79.18	2015-06-03	-0.0468539	79.18	2015-06-03	0	79.18	2015-06-03	0	79.18	2015-06-03	-0.00330453	79.18	2015-06-03	0.0140556	79.18	2015-06-03	-0.00130145	79.18	2015-06-03	-0.0446918	79.18	2015-06-03	0.00300433	79.18	2015-06-03	-0.00123097	79.18	2015-06-03	0.01234
2015-06-04	-0.00900388	80.49	2016-06-15	0	86.13	2015-06-04	-0.0134433	80.49	2015-06-04	-0.0183865	80.49	2015-06-04	-0.0121578	80.49	2015-06-04	-0.0147278	80.49	2015-06-04	0.0953102	80.49	2015-06-04	-0.0218445	80.49	2015-06-04	0	80.49	2015-06-04	0	80.49	2015-06-04	-0.00959393	80.49	2015-06-04	0.00246003	80.49	2015-06-04	-0.0108021	80.49	2015-06-04	0.0411655	80.49	2015-06-04	-0.00743893	80.49	2015-06-04	-0.0199045	80.49	2015-06-04	-0.0113853
2015-06-05	-0.00442688	79.25	2016-06-16	0	85.82	2015-06-05	-0.005263	79.25	2015-06-05	-0.00326334	79.25	2015-06-05	0.00172538	79.25	2015-06-05	-0.0143457	79.25	2015-06-05	0.0952836	79.25	2015-06-05	0.0153411	79.25	2015-06-05	0	79.25	2015-06-05	0	79.25	2015-06-05	0.0088298	79.25	2015-06-05	-0.0316166	79.25	2015-06-05	-0.0184345	79.25	2015-06-05	0.0850346	79.25	2015-06-05	-0.0145047	79.25	2015-06-05	0.00242627	79.25	2015-06-05	-0.0028667
2015-06-08	0.000211249	79.88	2016-06-17	0	86.05	2015-06-08	-0.00401338	79.88	2015-06-08	-0.000639727	79.88	2015-06-08	-0.00634099	79.88	2015-06-08	-0.00907173	79.88	2015-06-08	-0.0653361	79.88	2015-06-08	-0.060747	79.88	2015-06-08	0	79.88	2015-06-08	0	79.88	2015-06-08	-0.0062624	79.88	2015-06-08	0.00168919	79.88	2015-06-08	-0.00858519	79.88	2015-06-08	-0.0213152	79.88	2015-06-08	-0.00379507	79.88	2015-06-08	-0.00637105	79.88	2015-06-08	-0.00768496
2015-06-09	-0.000105619	81.31	2016-06-20	-0.0166792	85.77	2015-06-09	0.00356825	81.31	2015-06-09	-0.00384698	81.31	2015-06-09	0.0024547	81.31	2015-06-09	-0.00956361	81.31	2015-06-09	0.0265936	81.31	2015-06-09	-0.00277714	81.31	2015-06-09	0	81.31	2015-06-09	0	81.31	2015-06-09	0.000128197	81.31	2015-06-09	-0.0118847	81.31	2015-06-09	-0.00338696	81.31	2015-06-09	-0.0147471	81.31	2015-06-09	0.000362056	81.31	2015-06-09	-0.0124393	81.31	2015-06-09	-0.00677313
2015-06-10	-0.000369754	78.97	2016-06-21	0	86.18	2015-06-10	0.00848697	78.97	2015-06-10	0.010791	78.97	2015-06-10	0.0204132	78.97	2015-06-10	0.00713052	78.97	2015-06-10	0.0613393	78.97	2015-06-10	0.00231482	78.97	2015-06-10	0	78.97	2015-06-10	0	78.97	2015-06-10	0.0114709	78.97	2015-06-10	0.0101955	78.97	2015-06-10	0.0264495	78.97	2015-06-10	-0.0358124	78.97	2015-06-10	0.0138404	78.97	2015-06-10	0.0110929	78.97	2015-06-10	0.0131814
2015-06-11	0.011556	78.73	2016-06-22	0	85.6	2015-06-11	0.0138417	78.73	2015-06-11	0.00941746	78.73	2015-06-11	0.00500371	78.73	2015-06-11	-0.00386454	78.73	2015-06-11	-0.000779727	78.73	2015-06-11	0.0287166	78.73	2015-06-11	0	78.73	2015-06-11	0	78.73	2015-06-11	-0.00342749	78.73	2015-06-11	-0.0136172	78.73	2015-06-11	0.0150847	78.73	2015-06-11	0.00348028	78.73	2015-06-11	-0.0111292	78.73	2015-06-11	-0.00185435	78.73	2015-06-11	0.00605001
2015-06-12	-0.00261465	76.31	2016-06-23	0	86.28	2015-06-12	0.00180219	76.31	2015-06-12	-0.00111982	76.31	2015-06-12	-0.00140696	76.31	2015-06-12	-0.00326598	76.31	2015-06-12	-0.0471145	76.31	2015-06-12	0.0013471	76.31	2015-06-12	0	76.31	2015-06-12	0	76.31	2015-06-12	-0.00497165	76.31	2015-06-12	0.0169928	76.31	2015-06-12	-0.0165727	76.31	2015-06-12	0.0953365	76.31	2015-06-12	-0.00325439	76.31	2015-06-12	-0.00338038	76.31	2015-06-12	-0.0108523
2015-06-15	-0.00556578	74.08	2016-06-24	0	86.01	2015-06-15	-0.00685318	74.08	2015-06-15	-0.00357782	74.08	2015-06-15	-0.000211216	74.08	2015-06-15	-0.0146229	74.08	2015-06-15	-0.0572065	74.08	2015-06-15	0.00737681	74.08	2015-06-15	0	74.08	2015-06-15	0	74.08	2015-06-15	-0.00294363	74.08	2015-06-15	-0.039524	74.08	2015-06-15	-0.0192105	74.08	2015-06-15	-0.0822494	74.08	2015-06-15	-0.0188288	74.08	2015-06-15	-0.0121792	74.08	2015-06-15	-0.0122701
2015-06-16	0.00472764	75.33	2016-06-27	0	85.65	2015-06-16	0.00951944	75.33	2015-06-16	0.000351333	75.33	2015-06-16	0.00848384	75.33	2015-06-16	-0.00166113	75.33	2015-06-16	-0.0937241	75.33	2015-06-16	-0.044634	75.33	2015-06-16	0	75.33	2015-06-16	0	75.33	2015-06-16	0.0074065	75.33	2015-06-16	-0.0239479	75.33	2015-06-16	0.00134839	75.33	2015-06-16	-0.0925992	75.33	2015-06-16	0.00331614	75.33	2015-06-16	0.0013701	75.33	2015-06-16	0.00873368
2015-06-17	0.00104756	74.25	2016-06-28	-0.0561349	87.37	2015-06-17	0.00850912	74.25	2015-06-17	0.00762855	74.25	2015-06-17	0.00882778	74.25	2015-06-17	-0.0167649	74.25	2015-06-17	0.03855	74.25	2015-06-17	0.00511035	74.25	2015-06-17	0	74.25	2015-06-17	0	74.25	2015-06-17	0	74.25	2015-06-17	-0.0208624	74.25	2015-06-17	-0.0240359	74.25	2015-06-17	-0.00487078	74.25	2015-06-17	-0.0110968	74.25	2015-06-17	0.00614232	74.25	2015-06-17	-0.0016116
2015-06-18	0.00901588	72.74	2016-06-29	-0.0227283	88.78	2015-06-18	0.0139624	72.74	2015-06-18	0.0135039	72.74	2015-06-18	0.0102586	72.74	2015-06-18	-0.00169205	72.74	2015-06-18	-0.0169157	72.74	2015-06-18	-0.0550073	72.74	2015-06-18	0	72.74	2015-06-18	0	72.74	2015-06-18	0.00545583	72.74	2015-06-18	0.010032	72.74	2015-06-18	-0.00466927	72.74	2015-06-18	-0.0273027	72.74	2015-06-18	0.00482376	72.74	2015-06-18	0.00339617	72.74	2015-06-18	0.00899171
2015-06-19	-0.00838787	71.83	2016-06-30	0.0270883	88.55	2015-06-19	-0.000666243	71.83	2015-06-19	-0.00172111	71.83	2015-06-19	-0.00618389	71.83	2015-06-19	0.00422476	71.83	2015-06-19	-0.104189	71.83	2015-06-19	-0.0283038	71.83	2015-06-19	0	71.83	2015-06-19	0	71.83	2015-06-19	0.00176991	71.83	2015-06-19	0.0224325	71.83	2015-06-19	0.0214361	71.83	2015-06-19	-0.0624473	71.83	2015-06-19	0.00737602	71.83	2015-06-19	-0.00458755	71.83	2015-06-19	-0.0070581
2015-06-22	0.00490581	73.27	2016-07-01	0	88.92	2015-06-22	0.00254145	73.27	2015-06-22	0.00391982	73.27	2015-06-22	0.00192798	73.27	2015-06-22	0.00964975	73.27	2015-06-22	0	73.27	2015-06-22	0	73.27	2015-06-22	0	73.27	2015-06-22	0	73.27	2015-06-22	0.0126767	73.27	2015-06-22	0.0348771	73.27	2015-06-22	0.0284348	73.27	2015-06-22	0	73.27	2015-06-22	0.0198278	73.27	2015-06-22	0.00492654	73.27	2015-06-22	0.00609856
2015-06-23	-0.00229334	74.61	2016-07-04	0	86.88	2015-06-23	-0.00666993	74.61	2015-06-23	-0.00875475	74.61	2015-06-23	0	74.61	2015-06-23	-0.00986056	74.61	2015-06-23	0.0275013	74.61	2015-06-23	0.0952873	74.61	2015-06-23	0	74.61	2015-06-23	0	74.61	2015-06-23	-0.00663207	74.61	2015-06-23	0.00342173	74.61	2015-06-23	0.0220183	74.61	2015-06-23	0.082161	74.61	2015-06-23	0.0130627	74.61	2015-06-23	0.0107872	74.61	2015-06-23	-0.00738722
2015-06-24	-0.0077002	74.55	2016-07-05	0	88.04	2015-06-24	-0.00708227	74.55	2015-06-24	-0.00995033	74.55	2015-06-24	0.00103132	74.55	2015-06-24	0.0127791	74.55	2015-06-24	0.0293702	74.55	2015-06-24	0.0471754	74.55	2015-06-24	0	74.55	2015-06-24	0	74.55	2015-06-24	-0.008574	74.55	2015-06-24	0.000853607	74.55	2015-06-24	-0.00485124	74.55	2015-06-24	0.0205772	74.55	2015-06-24	0.0102583	74.55	2015-06-24	-0.0257263	74.55	2015-06-24	-0.0110212
2015-06-25	-0.00094697	77.67	2016-07-06	0.0236461	88.25	2015-06-25	-0.00663923	77.67	2015-06-25	-0.00385357	77.67	2015-06-25	-0.00959786	77.67	2015-06-25	-0.0104625	77.67	2015-06-25	-0.0944	77.67	2015-06-25	0.0132337	77.67	2015-06-25	0	77.67	2015-06-25	0	77.67	2015-06-25	-0.00724411	77.67	2015-06-25	0.0152416	77.67	2015-06-25	0.00226684	77.67	2015-06-25	-0.0153536	77.67	2015-06-25	-0.0054698	77.67	2015-06-25	-0.00068829	77.67	2015-06-25	-0.000652103
2015-06-26	-0.007131	77.61	2016-07-07	0.00966483	90.32	2015-06-26	-0.00222291	77.61	2015-06-26	0.000210578	77.61	2015-06-26	0.0111085	77.61	2015-06-26	-0.015261	77.61	2015-06-26	-0.10544	77.61	2015-06-26	-0.105361	77.61	2015-06-26	0	77.61	2015-06-26	0	77.61	2015-06-26	-0.00165954	77.61	2015-06-26	-0.00505477	77.61	2015-06-26	-0.00518892	77.61	2015-06-26	-0.10529	77.61	2015-06-26	-0.00443302	77.61	2015-06-26	-0.0116869	77.61	2015-06-26	-0.00359419
2015-06-29	-0.0166777	82.44	2016-07-08	0.00120156	92.13	2015-06-29	-0.019286	82.44	2015-06-29	-0.026672	82.44	2015-06-29	-0.0271246	82.44	2015-06-29	-0.0118167	82.44	2015-06-29	-0.105449	82.44	2015-06-29	-0.0262024	82.44	2015-06-29	0	82.44	2015-06-29	0	82.44	2015-06-29	-0.0149314	82.44	2015-06-29	-0.0457963	82.44	2015-06-29	-0.0365905	82.44	2015-06-29	-0.105341	82.44	2015-06-29	-0.0255593	82.44	2015-06-29	-0.0210312	82.44	2015-06-29	-0.0261995
2015-06-30	0.0020462	85.29	2016-07-11	0.0101554	97.23	2015-06-30	-0.000315149	85.29	2015-06-30	-7.20851e-05	85.29	2015-06-30	-0.00105809	85.29	2015-06-30	-0.0251682	85.29	2015-06-30	0.0768466	85.29	2015-06-30	0.0688618	85.29	2015-06-30	0	85.29	2015-06-30	0	85.29	2015-06-30	-0.00259707	85.29	2015-06-30	-0.00265604	85.29	2015-06-30	-0.018724	85.29	2015-06-30	0.0462719	85.29	2015-06-30	-0.0126596	85.29	2015-06-30	0.00124422	85.29	2015-06-30	-0.00134499
2015-07-01	0.0121369	84.85	2016-07-12	-0.00865548	100.51	2015-07-01	0.00922417	84.85	2015-07-01	0.0143856	84.85	2015-07-01	0.0103912	84.85	2015-07-01	0.0132102	84.85	2015-07-01	0.0293961	84.85	2015-07-01	-0.0203994	84.85	2015-07-01	0	84.85	2015-07-01	0	84.85	2015-07-01	0.00609244	84.85	2015-07-01	0.0288355	84.85	2015-07-01	0.0366069	84.85	2015-07-01	-0.105278	84.85	2015-07-01	0.0237194	84.85	2015-07-01	0.0106017	84.85	2015-07-01	0.0110424
2015-07-02	-0.0046342	85.49	2016-07-13	0.00895261	99.32	2015-07-02	-0.0037547	85.49	2015-07-02	-0.00370186	85.49	2015-07-02	-0.000139704	85.49	2015-07-02	-0.00856677	85.49	2015-07-02	-0.105361	85.49	2015-07-02	-0.105361	85.49	2015-07-02	0	85.49	2015-07-02	0	85.49	2015-07-02	0.00464158	85.49	2015-07-02	-0.0306102	85.49	2015-07-02	-0.0141799	85.49	2015-07-02	-0.105429	85.49	2015-07-02	-0.0185629	85.49	2015-07-02	-0.00634755	85.49	2015-07-02	-0.0100335
2015-07-03	0	84.08	2016-07-14	0	99.36	2015-07-03	0	84.08	2015-07-03	0	84.08	2015-07-03	0	84.08	2015-07-03	-0.00220848	84.08	2015-07-03	-0.105459	84.08	2015-07-03	-0.105274	84.08	2015-07-03	0	84.08	2015-07-03	0	84.08	2015-07-03	0	84.08	2015-07-03	-0.00445039	84.08	2015-07-03	-0.00522194	84.08	2015-07-03	-0.105284	84.08	2015-07-03	-0.0099687	84.08	2015-07-03	0	84.08	2015-07-03	0
2015-07-06	0.00367716	85.97	2016-07-15	-0.00267738	98.09	2015-07-06	-0.00156863	85.97	2015-07-06	0.00220853	85.97	2015-07-06	0.0013264	85.97	2015-07-06	0.0044121	85.97	2015-07-06	-0.0795121	85.97	2015-07-06	-0.105393	85.97	2015-07-06	0	85.97	2015-07-06	0	85.97	2015-07-06	-0.0138594	85.97	2015-07-06	-0.0161874	85.97	2015-07-06	-0.0141171	85.97	2015-07-06	0.0695032	85.97	2015-07-06	-0.00875809	85.97	2015-07-06	0.00167896	85.97	2015-07-06	-0.00235571
2015-07-07	0.0114771	85.82	2016-07-18	-0.00417911	109.24	2015-07-07	0.0133485	85.82	2015-07-07	0.0185432	85.82	2015-07-07	0.00216035	85.82	2015-07-07	-0.0195605	85.82	2015-07-07	-0.105066	85.82	2015-07-07	-0.105253	85.82	2015-07-07	0	85.82	2015-07-07	0	85.82	2015-07-07	0.00960547	85.82	2015-07-07	-0.0266437	85.82	2015-07-07	-0.0306111	85.82	2015-07-07	-0.105361	85.82	2015-07-07	-0.0206115	85.82	2015-07-07	0.00931547	85.82	2015-07-07	0.00168322
2015-07-08	-0.000578628	85.15	2016-07-19	0	112.13	2015-07-08	-0.00453347	85.15	2015-07-08	-0.00862951	85.15	2015-07-08	-0.00972342	85.15	2015-07-08	0.0339839	85.15	2015-07-08	-0.105557	85.15	2015-07-08	-0.105281	85.15	2015-07-08	0	85.15	2015-07-08	0	85.15	2015-07-08	-0.00739063	85.15	2015-07-08	0.0419387	85.15	2015-07-08	0.00949207	85.15	2015-07-08	-0.0763898	85.15	2015-07-08	0.0276984	85.15	2015-07-08	-0.0211279	85.15	2015-07-08	-0.0200448
2015-07-09	0.010885	83.92	2016-07-20	0.00715353	112.58	2015-07-09	0.0125562	83.92	2015-07-09	0.00618153	83.92	2015-07-09	0.0113232	83.92	2015-07-09	0.0135763	83.92	2015-07-09	0.0954888	83.92	2015-07-09	0.0952381	83.92	2015-07-09	0	83.92	2015-07-09	0	83.92	2015-07-09	0.0212459	83.92	2015-07-09	0.0325018	83.92	2015-07-09	0.0248803	83.92	2015-07-09	0.0952583	83.92	2015-07-09	0.0118235	83.92	2015-07-09	0.00587923	83.92	2015-07-09	-0.000686577
2015-07-10	0.0106648	85.88	2016-07-21	0.00710272	113.58	2015-07-10	0.0163388	85.88	2015-07-10	0.011696	85.88	2015-07-10	0.0153117	85.88	2015-07-10	0.0142389	85.88	2015-07-10	0.0953102	85.88	2015-07-10	0.0951791	85.88	2015-07-10	0	85.88	2015-07-10	0	85.88	2015-07-10	0.0108972	85.88	2015-07-10	0.0239123	85.88	2015-07-10	0.0302544	85.88	2015-07-10	0.095263	85.88	2015-07-10	0.0196406	85.88	2015-07-10	0.0139357	85.88	2015-07-10	0.0149969
2015-07-13	0.0188237	91.12	2016-07-22	-0.00799412	115.1	2015-07-13	0.0116032	91.12	2015-07-13	0.0147031	91.12	2015-07-13	0.000889406	91.12	2015-07-13	0.0217082	91.12	2015-07-13	0.0954086	91.12	2015-07-13	0.0952804	91.12	2015-07-13	0	91.12	2015-07-13	0	91.12	2015-07-13	0.0114029	91.12	2015-07-13	0.00588979	91.12	2015-07-13	0.0306512	91.12	2015-07-13	0.0953745	91.12	2015-07-13	0.0212035	91.12	2015-07-13	0.0177103	91.12	2015-07-13	0
2015-07-14	0.00589526	91.22	2016-07-25	0.00710903	116.88	2015-07-14	0.00708779	91.22	2015-07-14	0.00767745	91.22	2015-07-14	0.00504776	91.22	2015-07-14	-0.0026879	91.22	2015-07-14	0.095176	91.22	2015-07-14	0.0188908	91.22	2015-07-14	0	91.22	2015-07-14	0	91.22	2015-07-14	0.00658183	91.22	2015-07-14	0.00918587	91.22	2015-07-14	0.0095878	91.22	2015-07-14	-0.00970149	91.22	2015-07-14	-0.00123489	91.22	2015-07-14	0.00771476	91.22	2015-07-14	0.00337724
2015-07-15	0.00180696	96.78	2016-07-26	0	118.34	2015-07-15	0.000593331	96.78	2015-07-15	-0.00583765	96.78	2015-07-15	0.00190334	96.78	2015-07-15	0.00454452	96.78	2015-07-15	-0.105062	96.78	2015-07-15	-0.105361	96.78	2015-07-15	0	96.78	2015-07-15	0	96.78	2015-07-15	0.0160848	96.78	2015-07-15	0.0310991	96.78	2015-07-15	0.0127994	96.78	2015-07-15	-0.0713787	96.78	2015-07-15	0.0131523	96.78	2015-07-15	-0.0117674	96.78	2015-07-15	0.00101095
2015-07-16	0.0110217	96.9	2016-07-27	0.0172645	117.99	2015-07-16	0.00750484	96.9	2015-07-16	0.0108336	96.9	2015-07-16	0.00811638	96.9	2015-07-16	0.000412116	96.9	2015-07-16	0.0423112	96.9	2015-07-16	0.0366809	96.9	2015-07-16	0	96.9	2015-07-16	0	96.9	2015-07-16	0.00267608	96.9	2015-07-16	0.0309426	96.9	2015-07-16	0.0222042	96.9	2015-07-16	0.0670366	96.9	2015-07-16	0.00729043	96.9	2015-07-16	0.0158577	96.9	2015-07-16	0.00336248
2015-07-17	-0.00218471	99.13	2016-07-28	0	117.8	2015-07-17	-0.00513503	99.13	2015-07-17	-0.0111741	99.13	2015-07-17	0.00134635	99.13	2015-07-17	-0.00619965	99.13	2015-07-17	0.0909718	99.13	2015-07-17	0.0952248	99.13	2015-07-17	0	99.13	2015-07-17	0	99.13	2015-07-17	-0.00182382	99.13	2015-07-17	0.00156128	99.13	2015-07-17	-0.00724362	99.13	2015-07-17	0.0840515	99.13	2015-07-17	0.00293585	99.13	2015-07-17	-0.00828321	99.13	2015-07-17	-0.00538541
2015-07-20	0.0194439	101.15	2016-07-29	0	116.36	2015-07-20	0.0049584	101.15	2015-07-20	-0.00081755	101.15	2015-07-20	0.00241887	101.15	2015-07-20	-0.00165975	101.15	2015-07-20	0.0379657	101.15	2015-07-20	0.0518768	101.15	2015-07-20	0	101.15	2015-07-20	0	101.15	2015-07-20	-0.00757394	101.15	2015-07-20	0.0292104	101.15	2015-07-20	0.00139114	101.15	2015-07-20	-0.00180198	101.15	2015-07-20	0.00670278	101.15	2015-07-20	-0.00386615	101.15	2015-07-20	-0.0016889
2015-07-21	-0.0096993	105.13	2016-08-01	-0.00552729	112.34	2015-07-21	-0.0181823	105.13	2015-07-21	-0.0117923	105.13	2015-07-21	-0.0184225	105.13	2015-07-21	-0.0171732	105.13	2015-07-21	0.0454159	105.13	2015-07-21	-0.0296318	105.13	2015-07-21	0	105.13	2015-07-21	0	105.13	2015-07-21	-0.00319332	105.13	2015-07-21	-0.0245411	105.13	2015-07-21	-0.0102469	105.13	2015-07-21	-0.0255748	105.13	2015-07-21	-0.0191964	105.13	2015-07-21	-0.00613049	105.13	2015-07-21	0.00202634
2015-07-22	-0.00177366	107.2	2016-08-02	-0.0126231	113.12	2015-07-22	-0.0029425	107.2	2015-07-22	0.0100869	107.2	2015-07-22	-0.00734112	107.2	2015-07-22	-0.00763362	107.2	2015-07-22	-0.00601807	107.2	2015-07-22	0.0584108	107.2	2015-07-22	0	107.2	2015-07-22	0	107.2	2015-07-22	0.0039288	107.2	2015-07-22	0.00232648	107.2	2015-07-22	-0.0112996	107.2	2015-07-22	0.0261758	107.2	2015-07-22	-0.00595448	107.2	2015-07-22	-0.00660413	107.2	2015-07-22	-0.005752
2015-07-23	0.000197229	106.68	2016-08-03	-0.0077106	115.64	2015-07-23	-0.00470192	106.68	2015-07-23	-0.00246087	106.68	2015-07-23	-0.00289635	106.68	2015-07-23	-0.0104847	106.68	2015-07-23	0.0363533	106.68	2015-07-23	0.0231089	106.68	2015-07-23	0	106.68	2015-07-23	0	106.68	2015-07-23	0.0058644	106.68	2015-07-23	-0.00933859	106.68	2015-07-23	-0.0050633	106.68	2015-07-23	0.0245314	106.68	2015-07-23	-0.00281443	106.68	2015-07-23	0.00121983	106.68	2015-07-23	-0.00271832
2015-07-24	-0.0088643	107.63	2016-08-04	0	117.52	2015-07-24	-0.00423858	107.63	2015-07-24	-0.0141299	107.63	2015-07-24	-0.0151697	107.63	2015-07-24	-0.00647391	107.63	2015-07-24	-0.0124953	107.63	2015-07-24	0.00256345	107.63	2015-07-24	0	107.63	2015-07-24	0	107.63	2015-07-24	-0.0128733	107.63	2015-07-24	-0.00627453	107.63	2015-07-24	0.000317209	107.63	2015-07-24	-0.00666669	107.63	2015-07-24	0.0718658	107.63	2015-07-24	-0.0246839	107.63	2015-07-24	-0.0318036
2015-07-27	0.000646429	110.97	2016-08-05	-0.0101736	117.04	2015-07-27	-0.0136855	110.97	2015-07-27	-0.0212572	110.97	2015-07-27	-0.00147353	110.97	2015-07-27	-0.00695202	110.97	2015-07-27	-0.105142	110.97	2015-07-27	-0.105474	110.97	2015-07-27	0	110.97	2015-07-27	0	110.97	2015-07-27	-0.0140419	110.97	2015-07-27	-0.0254994	110.97	2015-07-27	-0.0447546	110.97	2015-07-27	-0.105295	110.97	2015-07-27	-0.0237218	110.97	2015-07-27	0.00187258	110.97	2015-07-27	-0.0162893
2015-07-28	0.0121543	111.74	2016-08-08	0.00450113	112.12	2015-07-28	0.00478675	111.74	2015-07-28	0.0055155	111.74	2015-07-28	0.0131149	111.74	2015-07-28	0.00435067	111.74	2015-07-28	-0.0256424	111.74	2015-07-28	-0.00427656	111.74	2015-07-28	0	111.74	2015-07-28	0	111.74	2015-07-28	0.00735618	111.74	2015-07-28	0.0239246	111.74	2015-07-28	0.0153052	111.74	2015-07-28	-0.0622243	111.74	2015-07-28	0.0189563	111.74	2015-07-28	0.0229855	111.74	2015-07-28	0.0113597
2015-07-29	0.0219544	110.51	2016-08-09	-0.00721157	111.87	2015-07-29	0.0599978	110.51	2015-07-29	0.0162969	110.51	2015-07-29	0.0385434	110.51	2015-07-29	0.0191342	110.51	2015-07-29	0.0857791	110.51	2015-07-29	0.0953102	110.51	2015-07-29	0	110.51	2015-07-29	0	110.51	2015-07-29	0.0157755	110.51	2015-07-29	0.00628439	110.51	2015-07-29	0.0144307	110.51	2015-07-29	0.0953313	110.51	2015-07-29	0.0130913	110.51	2015-07-29	0.0225541	110.51	2015-07-29	0.0485716
2015-07-30	-0.00810385	107.36	2016-08-10	-0.00939259	112.73	2015-07-30	0.0112944	107.36	2015-07-30	-0.00787049	107.36	2015-07-30	0.00213163	107.36	2015-07-30	0.00742551	107.36	2015-07-30	-0.0368397	107.36	2015-07-30	0	107.36	2015-07-30	0	107.36	2015-07-30	0	107.36	2015-07-30	0.0068243	107.36	2015-07-30	0.0285623	107.36	2015-07-30	0.00465752	107.36	2015-07-30	0.00842288	107.36	2015-07-30	-0.01161	107.36	2015-07-30	-0.00743307	107.36	2015-07-30	0.00235097
2015-07-31	0.00304665	106.67	2016-08-11	0.017801	112.16	2015-07-31	-0.0137767	106.67	2015-07-31	0.0080786	106.67	2015-07-31	-0.00781593	106.67	2015-07-31	0.0148959	106.67	2015-07-31	-0.0386921	106.67	2015-07-31	-0.0727103	106.67	2015-07-31	0	106.67	2015-07-31	0	106.67	2015-07-31	0.00726044	106.67	2015-07-31	-0.00152323	106.67	2015-07-31	0.0344889	106.67	2015-07-31	-0.0126611	106.67	2015-07-31	0.013559	106.67	2015-07-31	0.00683705	106.67	2015-07-31	0.00735297
2015-08-03	0.00332619	104.68	2016-08-12	0	113.99	2015-08-03	-0.00492512	104.68	2015-08-03	-0.00333496	104.68	2015-08-03	-0.0017452	104.68	2015-08-03	-0.00857477	104.68	2015-08-03	-0.105065	104.68	2015-08-03	-0.105361	104.68	2015-08-03	0	104.68	2015-08-03	0	104.68	2015-08-03	-0.00786786	104.68	2015-08-03	0.0248413	104.68	2015-08-03	0.017341	104.68	2015-08-03	-0.0990334	104.68	2015-08-03	0.0100098	104.68	2015-08-03	-0.0144122	104.68	2015-08-03	0.00498257
2015-08-04	0.00833897	107.17	2016-08-15	0.0174897	108.76	2015-08-04	-0.000232369	107.17	2015-08-04	-0.00104446	107.17	2015-08-04	-0.000335965	107.17	2015-08-04	-0.00442059	107.17	2015-08-04	0.0952654	107.17	2015-08-04	0.0952537	107.17	2015-08-04	0	107.17	2015-08-04	-0.575364	107.17	2015-08-04	-0.000121529	107.17	2015-08-04	-0.0187623	107.17	2015-08-04	-0.0128619	107.17	2015-08-04	0.0954167	107.17	2015-08-04	0.00192586	107.17	2015-08-04	0.00189917	107.17	2015-08-04	-0.0133424
2015-08-05	-0.000477373	106.12	2016-08-16	0	105.66	2015-08-05	0.00902262	106.12	2015-08-05	0.00977511	106.12	2015-08-05	0.00683145	106.12	2015-08-05	-0.00105541	106.12	2015-08-05	-0.021263	106.12	2015-08-05	-0.00395816	106.12	2015-08-05	0	106.12	2015-08-05	-0.105361	106.12	2015-08-05	0.00943517	106.12	2015-08-05	0.0254314	106.12	2015-08-05	0.0279611	106.12	2015-08-05	-0.0145988	106.12	2015-08-05	0.00607419	106.12	2015-08-05	0.01004	106.12	2015-08-05	0.0843214
2015-08-06	-0.000812057	107.68	2016-08-17	0	102.43	2015-08-06	-0.00467466	107.68	2015-08-06	-0.00782634	107.68	2015-08-06	-0.00240578	107.68	2015-08-06	-0.00423281	107.68	2015-08-06	-0.00918702	107.68	2015-08-06	-0.0131168	107.68	2015-08-06	0	107.68	2015-08-06	-0.0607411	107.68	2015-08-06	-0.00144578	107.68	2015-08-06	-0.0103936	107.68	2015-08-06	0.00672096	107.68	2015-08-06	-0.0247413	107.68	2015-08-06	-0.00767881	107.68	2015-08-06	0.0429509	107.68	2015-08-06	-0.0180634
2015-08-07	-0.000812717	108.62	2016-08-18	0	100.04	2015-08-07	-0.00127344	108.62	2015-08-07	-0.00978208	108.62	2015-08-07	0.00173808	108.62	2015-08-07	0	108.62	2015-08-07	0.0477568	108.62	2015-08-07	0.0335858	108.62	2015-08-07	0	108.62	2015-08-07	0.0271046	108.62	2015-08-07	-0.0166559	108.62	2015-08-07	-0.0165542	108.62	2015-08-07	-0.0101736	108.62	2015-08-07	0.0253899	108.62	2015-08-07	-0.00984435	108.62	2015-08-07	-0.054199	108.62	2015-08-07	0.0278915
2015-08-10	0.00805015	108.47	2016-08-19	0	99.18	2015-08-10	0.0149471	108.47	2015-08-10	0.0238668	108.47	2015-08-10	0.0148504	108.47	2015-08-10	0.00338768	108.47	2015-08-10	0.0737622	108.47	2015-08-10	0.0722626	108.47	2015-08-10	0	108.47	2015-08-10	0.0378206	108.47	2015-08-10	0.0363545	108.47	2015-08-10	0.00529702	108.47	2015-08-10	-0.00557945	108.47	2015-08-10	0.0953691	108.47	2015-08-10	0.0122503	108.47	2015-08-10	0.0401137	108.47	2015-08-10	0.00730819
2015-08-11	-0.00915076	108.09	2016-08-22	0.00615206	92.15	2015-08-11	-0.0113625	108.09	2015-08-11	-0.0124868	108.09	2015-08-11	-0.00899001	108.09	2015-08-11	-0.0119074	108.09	2015-08-11	0.0502097	108.09	2015-08-11	-0.0158754	108.09	2015-08-11	0	108.09	2015-08-11	0.0388995	108.09	2015-08-11	-0.0198192	108.09	2015-08-11	-0.0198177	108.09	2015-08-11	-0.028374	108.09	2015-08-11	0.0953102	108.09	2015-08-11	-0.00562296	108.09	2015-08-11	-0.0131092	108.09	2015-08-11	-0.00303859
2015-08-12	-0.000383105	107.23	2016-08-23	0	91.68	2015-08-12	-0.00991801	107.23	2015-08-12	-0.0113098	107.23	2015-08-12	-0.0013954	107.23	2015-08-12	-0.0161729	107.23	2015-08-12	-0.0204169	107.23	2015-08-12	0	107.23	2015-08-12	0	107.23	2015-08-12	-0.0878636	107.23	2015-08-12	0.00577133	107.23	2015-08-12	-0.0464834	107.23	2015-08-12	-0.0531947	107.23	2015-08-12	0.0199812	107.23	2015-08-12	-0.0312551	107.23	2015-08-12	-0.0109014	107.23	2015-08-12	-0.00274265
2015-08-13	0.00482596	108.65	2016-08-24	0	92.97	2015-08-13	0.00754896	108.65	2015-08-13	0.0165719	108.65	2015-08-13	0.00099691	108.65	2015-08-13	0.0155309	108.65	2015-08-13	0.037755	108.65	2015-08-13	0	108.65	2015-08-13	0	108.65	2015-08-13	0.0403444	108.65	2015-08-13	-0.0100007	108.65	2015-08-13	0.0239055	108.65	2015-08-13	0.0243124	108.65	2015-08-13	0.00384414	108.65	2015-08-13	0.0184458	108.65	2015-08-13	-0.00434283	108.65	2015-08-13	-0.00397493
2015-08-14	0.0102905	103.59	2016-08-25	-0.00292483	96.14	2015-08-14	0.00760723	103.59	2015-08-14	0.0019317	103.59	2015-08-14	0.0070826	103.59	2015-08-14	0.00235168	103.59	2015-08-14	0.0185436	103.59	2015-08-14	0	103.59	2015-08-14	0	103.59	2015-08-14	-0.02896	103.59	2015-08-14	0.00350559	103.59	2015-08-14	-0.0142746	103.59	2015-08-14	-0.000800961	103.59	2015-08-14	0.0705264	103.59	2015-08-14	0.021152	103.59	2015-08-14	0.0170915	103.59	2015-08-14	0.00854185
2015-08-17	0.00498848	99.81	2016-08-26	0	95.51	2015-08-17	0.00303821	99.81	2015-08-17	-0.00449004	99.81	2015-08-17	0.00814561	99.81	2015-08-17	0.00106712	99.81	2015-08-17	0.057908	99.81	2015-08-17	0	99.81	2015-08-17	0	99.81	2015-08-17	-0.0165132	99.81	2015-08-17	0.00180843	99.81	2015-08-17	0.0158482	99.81	2015-08-17	0.00972817	99.81	2015-08-17	0.0435681	99.81	2015-08-17	-0.00368148	99.81	2015-08-17	0.00777174	99.81	2015-08-17	0.00696234
2015-08-18	-0.00164439	99.47	2016-08-29	0.00438405	98.01	2015-08-18	0.00451159	99.47	2015-08-18	0.00110711	99.47	2015-08-18	0.00280927	99.47	2015-08-18	-0.00213538	99.47	2015-08-18	-0.105518	99.47	2015-08-18	0	99.47	2015-08-18	0	99.47	2015-08-18	-0.0590038	99.47	2015-08-18	-0.00470873	99.47	2015-08-18	-0.0214549	99.47	2015-08-18	-0.00079384	99.47	2015-08-18	-0.105412	99.47	2015-08-18	0.00909895	99.47	2015-08-18	0.00332419	99.47	2015-08-18	-0.0006035
2015-08-19	-0.0065574	99.33	2016-08-30	-0.0035057	99.03	2015-08-19	0.000683527	99.33	2015-08-19	-0.0130866	99.33	2015-08-19	-0.00346372	99.33	2015-08-19	-0.0179019	99.33	2015-08-19	0.00392465	99.33	2015-08-19	-0.0052604	99.33	2015-08-19	0	99.33	2015-08-19	0.0409674	99.33	2015-08-19	-0.00777552	99.33	2015-08-19	-0.00483093	99.33	2015-08-19	-0.0176258	99.33	2015-08-19	0.0171413	99.33	2015-08-19	-0.00382105	99.33	2015-08-19	-0.0185904	99.33	2015-08-19	-0.00302298
2015-08-20	-0.0102282	93.83	2016-08-31	0	98.61	2015-08-20	-0.0174037	93.83	2015-08-20	-0.0407578	93.83	2015-08-20	-0.0253262	93.83	2015-08-20	-0.00567439	93.83	2015-08-20	-0.0605512	93.83	2015-08-20	-0.105302	93.83	2015-08-20	0	93.83	2015-08-20	-0.0158315	93.83	2015-08-20	-0.0219491	93.83	2015-08-20	-0.0420334	93.83	2015-08-20	-0.0288639	93.83	2015-08-20	-0.105285	93.83	2015-08-20	-0.00143667	93.83	2015-08-20	-0.0478693	93.83	2015-08-20	-0.0198753
2015-08-21	-0.0215083	91.61	2016-09-01	0	96.8	2015-08-21	-0.0428544	91.61	2015-08-21	-0.0395244	91.61	2015-08-21	-0.0255709	91.61	2015-08-21	-0.0270647	91.61	2015-08-21	-0.0481661	91.61	2015-08-21	-0.0878374	91.61	2015-08-21	0	91.61	2015-08-21	-0.0768395	91.61	2015-08-21	-0.0225692	91.61	2015-08-21	-0.0238512	91.61	2015-08-21	-0.0461398	91.61	2015-08-21	-0.0392811	91.61	2015-08-21	-0.0382627	91.61	2015-08-21	-0.0243225	91.61	2015-08-21	-0.0234349
2015-08-24	-0.0359118	89.76	2016-09-02	0	95.43	2015-08-24	-0.0327656	89.76	2015-08-24	-0.0349205	89.76	2015-08-24	-0.030494	89.76	2015-08-24	-0.0289743	89.76	2015-08-24	-0.105361	89.76	2015-08-24	-0.105503	89.76	2015-08-24	0	89.76	2015-08-24	-0.105178	89.76	2015-08-24	-0.0421938	89.76	2015-08-24	-0.0395656	89.76	2015-08-24	-0.0480064	89.76	2015-08-24	-0.105317	89.76	2015-08-24	-0.0351328	89.76	2015-08-24	-0.0249289	89.76	2015-08-24	-0.0515762
2015-08-25	0.00766828	87.45	2016-09-05	0	93.04	2015-08-25	-0.00206437	87.45	2015-08-25	-0.013456	87.45	2015-08-25	-0.0140893	87.45	2015-08-25	0.0294239	87.45	2015-08-25	-0.105307	87.45	2015-08-25	-0.105242	87.45	2015-08-25	0	87.45	2015-08-25	-0.105327	87.45	2015-08-25	-0.0190687	87.45	2015-08-25	0.0634168	87.45	2015-08-25	0.027053	87.45	2015-08-25	-0.105288	87.45	2015-08-25	0.0367912	87.45	2015-08-25	-0.0234662	87.45	2015-08-25	-0.0218753
2015-08-26	0.0156573	84.37	2016-09-06	-0.0174174	93.66	2015-08-26	0.0295545	84.37	2015-08-26	0.0302185	84.37	2015-08-26	0.0368383	84.37	2015-08-26	-0.0183741	84.37	2015-08-26	-0.105061	84.37	2015-08-26	-0.105273	84.37	2015-08-26	0	84.37	2015-08-26	-0.105285	84.37	2015-08-26	0.0278093	84.37	2015-08-26	-0.0264408	84.37	2015-08-26	-0.00499466	84.37	2015-08-26	-0.105226	84.37	2015-08-26	-0.0163719	84.37	2015-08-26	0.042198	84.37	2015-08-26	0.0354315
2015-08-27	0.0162438	82.8	2016-09-07	0	92.85	2015-08-27	0.0156838	82.8	2015-08-27	0.019372	82.8	2015-08-27	0.00774501	82.8	2015-08-27	0.0206193	82.8	2015-08-27	0.0295007	82.8	2015-08-27	0.0391532	82.8	2015-08-27	0	82.8	2015-08-27	0.000749906	82.8	2015-08-27	0.0159585	82.8	2015-08-27	0.0331522	82.8	2015-08-27	0.034968	82.8	2015-08-27	0.0876172	82.8	2015-08-27	0.0210008	82.8	2015-08-27	0.0336181	82.8	2015-08-27	0.0166101
2015-08-28	-0.00747567	81.23	2016-09-08	-0.00957518	91.06	2015-08-28	-0.00925988	81.23	2015-08-28	0.0103354	81.23	2015-08-28	-0.00441837	81.23	2015-08-28	0.0140298	81.23	2015-08-28	0.0953102	81.23	2015-08-28	0.0953102	81.23	2015-08-28	0	81.23	2015-08-28	0.0740277	81.23	2015-08-28	0.00620959	81.23	2015-08-28	0.0033389	81.23	2015-08-28	0.0063689	81.23	2015-08-28	0.0952429	81.23	2015-08-28	0.00673957	81.23	2015-08-28	0.00388179	81.23	2015-08-28	0.00900328
2015-08-31	-0.0134296	81.33	2016-09-09	0	91.09	2015-08-31	-0.0109331	81.33	2015-08-31	-0.0194004	81.33	2015-08-31	-0.0174488	81.33	2015-08-31	0	81.33	2015-08-31	0.0245379	81.33	2015-08-31	0.0767621	81.33	2015-08-31	0	81.33	2015-08-31	-0.105244	81.33	2015-08-31	-0.00932891	81.33	2015-08-31	0.00581639	81.33	2015-08-31	-0.00326545	81.33	2015-08-31	-0.0672639	81.33	2015-08-31	0.0060433	81.33	2015-08-31	-0.00875531	81.33	2015-08-31	-0.00835749
2015-09-01	-0.017854	82.22	2016-09-12	-0.00603138	92.22	2015-09-01	-0.0270513	82.22	2015-09-01	-0.0251059	82.22	2015-09-01	-0.022356	82.22	2015-09-01	-0.0169496	82.22	2015-09-01	-0.105418	82.22	2015-09-01	-0.0867853	82.22	2015-09-01	0	82.22	2015-09-01	-0.105532	82.22	2015-09-01	-0.0287885	82.22	2015-09-01	-0.0183952	82.22	2015-09-01	-0.0275759	82.22	2015-09-01	-0.105414	82.22	2015-09-01	-0.0162525	82.22	2015-09-01	-0.0457082	82.22	2015-09-01	-0.0418581
2015-09-02	0.0319701	83.8	2016-09-13	0	93.39	2015-09-02	0.0323505	83.8	2015-09-02	0.0247232	83.8	2015-09-02	0.0253088	83.8	2015-09-02	0.00179775	83.8	2015-09-02	-0.105042	83.8	2015-09-02	-0.105317	83.8	2015-09-02	0	83.8	2015-09-02	-0.105504	83.8	2015-09-02	0.00933465	83.8	2015-09-02	-0.00168919	83.8	2015-09-02	-0.0133608	83.8	2015-09-02	-0.105035	83.8	2015-09-02	0.00445876	83.8	2015-09-02	0.0605207	83.8	2015-09-02	0.0232878
2015-09-03	0.00566906	81.48	2016-09-14	0	93.98	2015-09-03	0.000242969	81.48	2015-09-03	0.00298108	81.48	2015-09-03	0.0067166	81.48	2015-09-03	0.0164778	81.48	2015-09-03	0	81.48	2015-09-03	0	81.48	2015-09-03	0	81.48	2015-09-03	0	81.48	2015-09-03	0.00542724	81.48	2015-09-03	0.0332533	81.48	2015-09-03	0.0296842	81.48	2015-09-03	0	81.48	2015-09-03	0.0152076	81.48	2015-09-03	-0.00236583	81.48	2015-09-03	0.00131449
2015-09-04	-0.0126528	82.15	2016-09-15	0.0093332	94.12	2015-09-04	-0.0143755	82.15	2015-09-04	-0.00966339	82.15	2015-09-04	-0.015672	82.15	2015-09-04	-0.0221065	82.15	2015-09-04	0	82.15	2015-09-04	0	82.15	2015-09-04	0	82.15	2015-09-04	0	82.15	2015-09-04	-0.023914	82.15	2015-09-04	-0.0374888	82.15	2015-09-04	-0.0376064	82.15	2015-09-04	0	82.15	2015-09-04	-0.0218202	82.15	2015-09-04	-0.0121802	82.15	2015-09-04	-0.0155555
2015-09-07	0	81.16	2016-09-16	0	93.78	2015-09-07	0	81.16	2015-09-07	0	81.16	2015-09-07	0	81.16	2015-09-07	-0.00543357	81.16	2015-09-07	0.0344107	81.16	2015-09-07	-0.0876769	81.16	2015-09-07	0	81.16	2015-09-07	0.0291785	81.16	2015-09-07	0	81.16	2015-09-07	-0.00596	81.16	2015-09-07	0.00018075	81.16	2015-09-07	0.00649353	81.16	2015-09-07	0.00298112	81.16	2015-09-07	0	81.16	2015-09-07	0
2015-09-08	0.0214348	82.25	2016-09-19	-0.0294989	99.59	2015-09-08	0.034577	82.25	2015-09-08	0.030809	82.25	2015-09-08	0.0224823	82.25	2015-09-08	0.00746357	82.25	2015-09-08	0.0706315	82.25	2015-09-08	0.00888895	82.25	2015-09-08	0	82.25	2015-09-08	0.0404509	82.25	2015-09-08	0.0400212	82.25	2015-09-08	0.00680854	82.25	2015-09-08	0.0100702	82.25	2015-09-08	0.014893	82.25	2015-09-08	0.00626445	82.25	2015-09-08	0.0296597	82.25	2015-09-08	0.0408487
2015-09-09	-0.011417	84.04	2016-09-20	-0.00836825	104.92	2015-09-09	-0.0104707	84.04	2015-09-09	-0.00878153	84.04	2015-09-09	-0.0133865	84.04	2015-09-09	0.0132067	84.04	2015-09-09	0.0622077	84.04	2015-09-09	0.0839404	84.04	2015-09-09	0	84.04	2015-09-09	0.0951077	84.04	2015-09-09	-0.0190157	84.04	2015-09-09	0.0126424	84.04	2015-09-09	0.0252641	84.04	2015-09-09	0.0386631	84.04	2015-09-09	0.00720488	84.04	2015-09-09	-0.0104858	84.04	2015-09-09	-0.0102994
2015-09-10	0.00725399	85.69	2016-09-21	0	107.53	2015-09-10	-0.0033739	85.69	2015-09-10	0.00676186	85.69	2015-09-10	-0.0124304	85.69	2015-09-10	-0.0145596	85.69	2015-09-10	-0.0278478	85.69	2015-09-10	-0.0159727	85.69	2015-09-10	0	85.69	2015-09-10	0.0148746	85.69	2015-09-10	-0.00610892	85.69	2015-09-10	-0.00925543	85.69	2015-09-10	-0.014409	85.69	2015-09-10	0.0348028	85.69	2015-09-10	-0.00261395	85.69	2015-09-10	0.00382576	85.69	2015-09-10	0.00741341
2015-09-11	0.00319644	86.41	2016-09-22	0.0148288	107.71	2015-09-11	0.0168755	86.41	2015-09-11	0.0083514	86.41	2015-09-11	0.0082806	86.41	2015-09-11	0.0189971	86.41	2015-09-11	0.0148395	86.41	2015-09-11	-0.0273506	86.41	2015-09-11	0	86.41	2015-09-11	0.0950925	86.41	2015-09-11	-0.0131404	86.41	2015-09-11	0.0526871	86.41	2015-09-11	-0.0165972	86.41	2015-09-11	-0.0289638	86.41	2015-09-11	0.00375541	86.41	2015-09-11	0.00268666	86.41	2015-09-11	0.00735886
2015-09-14	-0.00392433	86.43	2016-09-23	0.00214428	106.41	2015-09-14	-0.00410287	86.43	2015-09-14	-0.00178372	86.43	2015-09-14	-0.00870709	86.43	2015-09-14	-0.00266017	86.43	2015-09-14	-0.0961288	86.43	2015-09-14	-0.105559	86.43	2015-09-14	0	86.43	2015-09-14	-0.0974896	86.43	2015-09-14	-0.00256774	86.43	2015-09-14	-0.00401768	86.43	2015-09-14	-0.0192593	86.43	2015-09-14	-0.0862304	86.43	2015-09-14	-0.0116385	86.43	2015-09-14	-0.0043369	86.43	2015-09-14	-0.0138022
2015-09-15	0.00889238	88.15	2016-09-26	-0.000918414	102.53	2015-09-15	0.0147862	88.15	2015-09-15	0.0138147	88.15	2015-09-15	0.00807255	88.15	2015-09-15	0.00641666	88.15	2015-09-15	-0.103694	88.15	2015-09-15	-0.10525	88.15	2015-09-15	0	88.15	2015-09-15	0.0571362	88.15	2015-09-15	0.000405872	88.15	2015-09-15	0.00160901	88.15	2015-09-15	0.0100393	88.15	2015-09-15	-0.105394	88.15	2015-09-15	0.0124531	88.15	2015-09-15	0.0108932	88.15	2015-09-15	0.00900907
2015-09-16	-0.0013481	87.74	2016-09-27	0	102.93	2015-09-16	0.00369188	87.74	2015-09-16	0.00658138	87.74	2015-09-16	0.000352572	87.74	2015-09-16	-0.00353513	87.74	2015-09-16	0.0952496	87.74	2015-09-16	0.09526	87.74	2015-09-16	-0.798961	87.74	2015-09-16	0.0954132	87.74	2015-09-16	0.00821719	87.74	2015-09-16	0.00481156	87.74	2015-09-16	0.0113771	87.74	2015-09-16	0.0898616	87.74	2015-09-16	0.00552129	87.74	2015-09-16	0.000859476	87.74	2015-09-16	0.0190361
2015-09-17	0.000192697	87.57	2016-09-28	-0.00583629	101.75	2015-09-17	-0.00140482	87.57	2015-09-17	0.0018205	87.57	2015-09-17	-0.00197601	87.57	2015-09-17	-0.0171898	87.57	2015-09-17	-0.0183379	87.57	2015-09-17	0.0566005	87.57	2015-09-17	-0.104151	87.57	2015-09-17	0.0410418	87.57	2015-09-17	0.00147463	87.57	2015-09-17	-0.00561574	87.57	2015-09-17	0.0112491	87.57	2015-09-17	-0.0480998	87.57	2015-09-17	0.0123925	87.57	2015-09-17	-0.00966858	87.57	2015-09-17	0.00313775
2015-09-18	-0.0208812	86.33	2016-09-29	-0.00494133	102.58	2015-09-18	-0.0102444	86.33	2015-09-18	-0.00994378	86.33	2015-09-18	-0.0165246	86.33	2015-09-18	-0.00836636	86.33	2015-09-18	0.0339632	86.33	2015-09-18	-0.0167428	86.33	2015-09-18	-0.105025	86.33	2015-09-18	-0.0132716	86.33	2015-09-18	-0.020025	86.33	2015-09-18	-0.0260813	86.33	2015-09-18	-0.034318	86.33	2015-09-18	0.00449872	86.33	2015-09-18	-0.0119068	86.33	2015-09-18	-0.0324429	86.33	2015-09-18	0.00437637
2015-09-21	0.0051023	87.77	2016-09-30	0.00524936	103.72	2015-09-21	0.0072526	87.77	2015-09-21	-0.000514498	87.77	2015-09-21	0.00344136	87.77	2015-09-21	-0.00523621	87.77	2015-09-21	0.0483073	87.77	2015-09-21	0.086368	87.77	2015-09-21	-0.0226254	87.77	2015-09-21	0.0492036	87.77	2015-09-21	0.00436384	87.77	2015-09-21	0.00412032	87.77	2015-09-21	0.0106015	87.77	2015-09-21	0.0573187	87.77	2015-09-21	0.0266725	87.77	2015-09-21	-0.00692355	87.77	2015-09-21	0.00528855
2015-09-22	-0.00338227	92.22	2016-10-03	-0.00339349	101.92	2015-09-22	-0.0152738	92.22	2015-09-22	-0.0150368	92.22	2015-09-22	-0.0127491	92.22	2015-09-22	-0.0291822	92.22	2015-09-22	-0.00626961	92.22	2015-09-22	0.0070547	92.22	2015-09-22	-0.046847	92.22	2015-09-22	-0.0140893	92.22	2015-09-22	-0.0166019	92.22	2015-09-22	-0.0540672	92.22	2015-09-22	-0.0351563	92.22	2015-09-22	0.00513364	92.22	2015-09-22	-0.0190937	92.22	2015-09-22	-0.0165579	92.22	2015-09-22	-0.0241808
2015-09-23	-0.0043796	91.64	2016-10-04	0	103.95	2015-09-23	-0.00125354	91.64	2015-09-23	-0.0174664	91.64	2015-09-23	-0.010054	91.64	2015-09-23	0.0137708	91.64	2015-09-23	-0.0372786	91.64	2015-09-23	-0.00175902	91.64	2015-09-23	0.00239521	91.64	2015-09-23	0.023268	91.64	2015-09-23	0.0023492	91.64	2015-09-23	0.00778214	91.64	2015-09-23	0.00357177	91.64	2015-09-23	-0.00998949	91.64	2015-09-23	0.00847802	91.64	2015-09-23	-0.0163703	91.64	2015-09-23	-0.000317914
2015-09-24	0.00976623	92.66	2016-10-05	0	106.19	2015-09-24	-0.00383005	92.66	2015-09-24	-0.0146893	92.66	2015-09-24	0.0141052	92.66	2015-09-24	-0.00557882	92.66	2015-09-24	0.0141428	92.66	2015-09-24	0.0100723	92.66	2015-09-24	-0.00239521	92.66	2015-09-24	-0.0294139	92.66	2015-09-24	-0.0125002	92.66	2015-09-24	-0.0297225	92.66	2015-09-24	-0.0270081	92.66	2015-09-24	0.0135974	92.66	2015-09-24	-0.0328695	92.66	2015-09-24	-0.00149309	92.66	2015-09-24	-0.0221838
2015-09-25	-0.00425793	92.75	2016-10-06	-0.000618238	106.23	2015-09-25	-0.00728151	92.75	2015-09-25	0.00966413	92.75	2015-09-25	-0.00354392	92.75	2015-09-25	0.0253178	92.75	2015-09-25	-0.0491706	92.75	2015-09-25	-0.0755503	92.75	2015-09-25	-0.0916	92.75	2015-09-25	-0.0502351	92.75	2015-09-25	0.00932051	92.75	2015-09-25	0.0288608	92.75	2015-09-25	0.043202	92.75	2015-09-25	-0.00843887	92.75	2015-09-25	0.0363676	92.75	2015-09-25	-0.0127821	92.75	2015-09-25	0.00970567
2015-09-28	-0.0181639	94.17	2016-10-07	0	104.01	2015-09-28	-0.0177934	94.17	2015-09-28	-0.0222283	94.17	2015-09-28	-0.0213093	94.17	2015-09-28	0.0101753	94.17	2015-09-28	0.0024555	94.17	2015-09-28	0.00375235	94.17	2015-09-28	-0.00791561	94.17	2015-09-28	0.0679233	94.17	2015-09-28	-0.0272298	94.17	2015-09-28	-0.0270877	94.17	2015-09-28	-0.03132	94.17	2015-09-28	-0.00333485	94.17	2015-09-28	-0.0160003	94.17	2015-09-28	-0.0165955	94.17	2015-09-28	-0.0244431
2015-09-29	0.011175	95.53	2016-10-10	-0.0250483	102.49	2015-09-29	0.0055181	95.53	2015-09-29	0.00482717	95.53	2015-09-29	0.00354637	95.53	2015-09-29	-0.0172457	95.53	2015-09-29	-0.033669	95.53	2015-09-29	-0.0464754	95.53	2015-09-29	0.00528403	95.53	2015-09-29	-0.0347043	95.53	2015-09-29	0.011178	95.53	2015-09-29	-0.0342376	95.53	2015-09-29	-0.00439142	95.53	2015-09-29	-0.0349178	95.53	2015-09-29	-0.0251524	95.53	2015-09-29	0.0130896	95.53	2015-09-29	0
2015-09-30	0.0236235	96.27	2016-10-11	0	102.23	2015-09-30	0.0145678	96.27	2015-09-30	0.016943	96.27	2015-09-30	0.0172557	96.27	2015-09-30	0.024419	96.27	2015-09-30	0.0269018	96.27	2015-09-30	0.0953548	96.27	2015-09-30	0.0475974	96.27	2015-09-30	-0.00828505	96.27	2015-09-30	0.0288468	96.27	2015-09-30	0.0253407	96.27	2015-09-30	0.0123611	96.27	2015-09-30	0.0282146	96.27	2015-09-30	0.0278906	96.27	2015-09-30	0.0169416	96.27	2015-09-30	0.00329381
2015-10-01	-0.0124255	97.34	2016-10-12	0	101.03	2015-10-01	-0.00138692	97.34	2015-10-01	-0.00259979	97.34	2015-10-01	0.00166588	97.34	2015-10-01	-0.00920011	97.34	2015-10-01	0	97.34	2015-10-01	0	97.34	2015-10-01	0	97.34	2015-10-01	0	97.34	2015-10-01	0.00122959	97.34	2015-10-01	0.000893256	97.34	2015-10-01	0.0120234	97.34	2015-10-01	0	97.34	2015-10-01	-0.00032175	97.34	2015-10-01	-0.0131519	97.34	2015-10-01	0.00262726
2015-10-02	0.00904324	100.83	2016-10-13	0	100.71	2015-10-02	0.0108628	100.83	2015-10-02	0.0148196	100.83	2015-10-02	0.00685156	100.83	2015-10-02	0.00360036	100.83	2015-10-02	0	100.83	2015-10-02	0	100.83	2015-10-02	0	100.83	2015-10-02	0	100.83	2015-10-02	0.00978269	100.83	2015-10-02	0.00888895	100.83	2015-10-02	0.0208822	100.83	2015-10-02	0	100.83	2015-10-02	0.0075339	100.83	2015-10-02	0.0111901	100.83	2015-10-02	0.016911
2015-10-05	0.0244789	99.79	2016-10-14	0	99.96	2015-10-05	0.0168688	99.79	2015-10-05	0.0109537	99.79	2015-10-05	0.0352375	99.79	2015-10-05	0.0313977	99.79	2015-10-05	0	99.79	2015-10-05	0	99.79	2015-10-05	0	99.79	2015-10-05	0	99.79	2015-10-05	0.010491	99.79	2015-10-05	0.0364941	99.79	2015-10-05	0.0346876	99.79	2015-10-05	0	99.79	2015-10-05	0.0278736	99.79	2015-10-05	0.0126372	99.79	2015-10-05	0.0301754
2015-10-06	-0.0063014	100.8	2016-10-17	-0.00222187	100.82	2015-10-06	-0.0116298	100.8	2015-10-06	0.00454123	100.8	2015-10-06	-0.0243007	100.8	2015-10-06	0.00369365	100.8	2015-10-06	0	100.8	2015-10-06	0	100.8	2015-10-06	0	100.8	2015-10-06	0	100.8	2015-10-06	-0.00402199	100.8	2015-10-06	0.0261067	100.8	2015-10-06	0.00616362	100.8	2015-10-06	0	100.8	2015-10-06	0.00464829	100.8	2015-10-06	0	100.8	2015-10-06	0.00779184
2015-10-07	0.0120469	101.69	2016-10-18	0	101.14	2015-10-07	0.016431	101.69	2015-10-07	0.0175966	101.69	2015-10-07	-0.00213508	101.69	2015-10-07	0.00368006	101.69	2015-10-07	0	101.69	2015-10-07	0	101.69	2015-10-07	0	101.69	2015-10-07	0	101.69	2015-10-07	0.00388819	101.69	2015-10-07	-0.0159199	101.69	2015-10-07	-0.00105393	101.69	2015-10-07	0	101.69	2015-10-07	-0.0357209	101.69	2015-10-07	0.0175732	101.69	2015-10-07	0.0236244
2015-10-08	0.0066461	100.11	2016-10-19	0	96.36	2015-10-08	0.014785	100.11	2015-10-08	0.0146348	100.11	2015-10-08	0.0109825	100.11	2015-10-08	0.00967645	100.11	2015-10-08	0.0674279	100.11	2015-10-08	0.0311634	100.11	2015-10-08	0.033357	100.11	2015-10-08	0.0731329	100.11	2015-10-08	0.010251	100.11	2015-10-08	0.0167508	100.11	2015-10-08	0.00333363	100.11	2015-10-08	0.0668097	100.11	2015-10-08	-0.00917364	100.11	2015-10-08	0.0112771	100.11	2015-10-08	0.0141505
2015-10-09	-0.00519142	98.3	2016-10-20	-0.0224945	94.11	2015-10-09	0.011445	98.3	2015-10-09	0.0047356	98.3	2015-10-09	0.00569161	98.3	2015-10-09	0.00363132	98.3	2015-10-09	0.0233829	98.3	2015-10-09	0.0394035	98.3	2015-10-09	0.0144755	98.3	2015-10-09	0.0009275	98.3	2015-10-09	0.00304173	98.3	2015-10-09	0.0107395	98.3	2015-10-09	0.00906719	98.3	2015-10-09	0.0147604	98.3	2015-10-09	-0.00551234	98.3	2015-10-09	0.0181354	98.3	2015-10-09	0.00655545
2015-10-12	0.0050048	95.17	2016-10-21	0	91.31	2015-10-12	0.00816007	95.17	2015-10-12	0.00699054	95.17	2015-10-12	0.00677353	95.17	2015-10-12	-0.0130917	95.17	2015-10-12	0.0457254	95.17	2015-10-12	0.0363083	95.17	2015-10-12	0.0201548	95.17	2015-10-12	0.0709687	95.17	2015-10-12	0.016631	95.17	2015-10-12	-0.0385307	95.17	2015-10-12	-0.0247794	95.17	2015-10-12	0.0524197	95.17	2015-10-12	-0.0230235	95.17	2015-10-12	-0.0143747	95.17	2015-10-12	-0.00297442
2015-10-13	-0.011025	96.02	2016-10-24	-0.0071755	90.65	2015-10-13	-0.00107287	96.02	2015-10-13	-0.0027761	96.02	2015-10-13	-0.0138755	96.02	2015-10-13	-0.0056326	96.02	2015-10-13	-0.006483	96.02	2015-10-13	0.0131345	96.02	2015-10-13	-0.0011744	96.02	2015-10-13	0.00688471	96.02	2015-10-13	-0.018746	96.02	2015-10-13	0.0101955	96.02	2015-10-13	0.00691553	96.02	2015-10-13	0.038552	96.02	2015-10-13	0.0192773	96.02	2015-10-13	-0.0214091	96.02	2015-10-13	-0.0150063
2015-10-14	-0.018233	96.87	2016-10-25	0.016878	91.28	2015-10-14	-0.0182445	96.87	2015-10-14	-0.0442315	96.87	2015-10-14	-0.0157181	96.87	2015-10-14	-0.0215204	96.87	2015-10-14	0.00432667	96.87	2015-10-14	-0.0151397	96.87	2015-10-14	-0.0298174	96.87	2015-10-14	-0.0322468	96.87	2015-10-14	0.00606862	96.87	2015-10-14	-0.0179109	96.87	2015-10-14	-0.00834004	96.87	2015-10-14	-0.0396221	96.87	2015-10-14	0	96.87	2015-10-14	-0.0083437	96.87	2015-10-14	-0.0127817
2015-10-15	0.00493615	95.59	2016-10-26	0.00641645	90.05	2015-10-15	0.00149485	95.59	2015-10-15	0.0233434	95.59	2015-10-15	0.0127499	95.59	2015-10-15	0.00575477	95.59	2015-10-15	0.0323893	95.59	2015-10-15	0.0312217	95.59	2015-10-15	0.0298174	95.59	2015-10-15	0.0382323	95.59	2015-10-15	0.00537812	95.59	2015-10-15	0.0246506	95.59	2015-10-15	-0.0287412	95.59	2015-10-15	0.0406507	95.59	2015-10-15	0.00358365	95.59	2015-10-15	-0.00285833	95.59	2015-10-15	0.00519323
2015-10-16	0.00286424	95.81	2016-10-27	-0.00673835	90.56	2015-10-16	0.00469996	95.81	2015-10-16	0.00152733	95.81	2015-10-16	0.00289763	95.81	2015-10-16	0.00396476	95.81	2015-10-16	0.00987791	95.81	2015-10-16	0.0192684	95.81	2015-10-16	0.0163174	95.81	2015-10-16	-0.00427169	95.81	2015-10-16	0.00182983	95.81	2015-10-16	-0.000839983	95.81	2015-10-16	0.0181724	95.81	2015-10-16	0.0276282	95.81	2015-10-16	0.0191648	95.81	2015-10-16	-0.0192045	95.81	2015-10-16	0.00395318
2015-10-19	0.00409115	96.22	2016-10-28	0	89.43	2015-10-19	-0.00171694	96.22	2015-10-19	0.00594162	96.22	2015-10-19	-0.00318078	96.22	2015-10-19	-0.00883203	96.22	2015-10-19	0.034074	96.22	2015-10-19	-0.0282581	96.22	2015-10-19	-0.0210288	96.22	2015-10-19	-0.0230957	96.22	2015-10-19	-0.0164575	96.22	2015-10-19	-0.00252419	96.22	2015-10-19	-0.00216333	96.22	2015-10-19	-0.0296863	96.22	2015-10-19	-0.0065616	96.22	2015-10-19	-0.0152704	96.22	2015-10-19	-0.0015186
2015-10-20	-0.00910896	96.28	2016-10-31	0.0288771	87.45	2015-10-20	-0.000744922	96.28	2015-10-20	0.00331771	96.28	2015-10-20	0	96.28	2015-10-20	-0.0042227	96.28	2015-10-20	0.0173486	96.28	2015-10-20	0.0313069	96.28	2015-10-20	0.0945586	96.28	2015-10-20	0.0606246	96.28	2015-10-20	0.0127945	96.28	2015-10-20	-0.0144254	96.28	2015-10-20	-0.00688159	96.28	2015-10-20	0.0074407	96.28	2015-10-20	-0.0030554	96.28	2015-10-20	0.00562308	96.28	2015-10-20	0.0105821
2015-10-21	0.0134671	95.71	2016-11-01	0	88.28	2015-10-21	-0.00183602	95.71	2015-10-21	0.0164963	95.71	2015-10-21	0.0129424	95.71	2015-10-21	0.00908996	95.71	2015-10-21	0	95.71	2015-10-21	-0.0895051	95.71	2015-10-21	-0.104049	95.71	2015-10-21	-0.105422	95.71	2015-10-21	-0.0175849	95.71	2015-10-21	0.00596508	95.71	2015-10-21	0.0224607	95.71	2015-10-21	-0.0878483	95.71	2015-10-21	0.0377702	95.71	2015-10-21	0.00019006	95.71	2015-10-21	-0.00785028
2015-10-22	0.0231281	91.72	2016-11-02	0	88.68	2015-10-22	0.0303731	91.72	2015-10-22	0.0356212	91.72	2015-10-22	0.028658	91.72	2015-10-22	-0.0122129	91.72	2015-10-22	0	91.72	2015-10-22	0.0621167	91.72	2015-10-22	0.0385787	91.72	2015-10-22	0.0220519	91.72	2015-10-22	0.0136453	91.72	2015-10-22	0.0168496	91.72	2015-10-22	0.0217935	91.72	2015-10-22	0.035909	91.72	2015-10-22	0.00803217	91.72	2015-10-22	0.0134965	91.72	2015-10-22	0.0117524
2015-10-23	0.0128951	91.5	2016-11-03	0	85.84	2015-10-23	0.00183675	91.5	2015-10-23	0.00266203	91.5	2015-10-23	0.00697056	91.5	2015-10-23	0.0141972	91.5	2015-10-23	0	91.5	2015-10-23	0.0285293	91.5	2015-10-23	0.0114026	91.5	2015-10-23	0.0401166	91.5	2015-10-23	0.00642667	91.5	2015-10-23	0.0190324	91.5	2015-10-23	0.0450412	91.5	2015-10-23	0.00884606	91.5	2015-10-23	0.028064	91.5	2015-10-23	0.0191278	91.5	2015-10-23	0.0233911
2015-10-26	0.00735932	90.17	2016-11-04	0	83.45	2015-10-26	0.00255471	90.17	2015-10-26	0	90.17	2015-10-26	-0.000877104	90.17	2015-10-26	-0.000440626	90.17	2015-10-26	0	90.17	2015-10-26	0.0827581	90.17	2015-10-26	0.0312525	90.17	2015-10-26	0.00286615	90.17	2015-10-26	-0.0130274	90.17	2015-10-26	0.00408999	90.17	2015-10-26	-0.00366301	90.17	2015-10-26	0.0206029	90.17	2015-10-26	-0.0103753	90.17	2015-10-26	-0.0100754	90.17	2015-10-26	0.00525395
2015-10-27	0.00945996	89.32	2016-11-07	0.0139776	84.54	2015-10-27	0.00171798	89.32	2015-10-27	0.0119259	89.32	2015-10-27	0.00168606	89.32	2015-10-27	-0.0279317	89.32	2015-10-27	0	89.32	2015-10-27	0.0333766	89.32	2015-10-27	0.0953102	89.32	2015-10-27	-0.0100677	89.32	2015-10-27	-0.00784526	89.32	2015-10-27	-0.00081666	89.32	2015-10-27	-0.0139416	89.32	2015-10-27	0.095429	89.32	2015-10-27	-0.0107896	89.32	2015-10-27	0.0228692	89.32	2015-10-27	0.00667346
2015-10-28	-0.00900745	88.51	2016-11-08	0	84.14	2015-10-28	0.0533676	88.51	2015-10-28	-0.00391443	88.51	2015-10-28	0.0159105	88.51	2015-10-28	0.00271555	88.51	2015-10-28	0	88.51	2015-10-28	-0.0653736	88.51	2015-10-28	-0.0639393	88.51	2015-10-28	-0.00871086	88.51	2015-10-28	0.0489745	88.51	2015-10-28	0.011373	88.51	2015-10-28	0.00842181	88.51	2015-10-28	0.00898989	88.51	2015-10-28	-0.000764234	88.51	2015-10-28	0.0231567	88.51	2015-10-28	0.0338341
2015-10-29	-0.0127025	86.88	2016-11-09	0	82.81	2015-10-29	-0.00225977	86.88	2015-10-29	-0.00474481	86.88	2015-10-29	-0.00538655	86.88	2015-10-29	-0.00794105	86.88	2015-10-29	0	86.88	2015-10-29	0.033745	86.88	2015-10-29	0.0427371	86.88	2015-10-29	-0.0152809	86.88	2015-10-29	0.00885857	86.88	2015-10-29	-0.0154663	86.88	2015-10-29	0.0177879	86.88	2015-10-29	-0.00543159	86.88	2015-10-29	0.00761618	86.88	2015-10-29	0.0098001	86.88	2015-10-29	0.071989
2015-10-30	0.00721333	86.56	2016-11-10	0	82.34	2015-10-30	-0.0122811	86.56	2015-10-30	0.00602881	86.56	2015-10-30	-0.00931174	86.56	2015-10-30	0.0029569	86.56	2015-10-30	0	86.56	2015-10-30	0.0190284	86.56	2015-10-30	0.0171982	86.56	2015-10-30	0.0878254	86.56	2015-10-30	-0.00302839	86.56	2015-10-30	-0.0240775	86.56	2015-10-30	0.0430538	86.56	2015-10-30	-0.0487665	86.56	2015-10-30	0.000455132	86.56	2015-10-30	0.0523734	86.56	2015-10-30	0.00674102
2015-11-02	0.00345125	81.84	2016-11-11	0	82.12	2015-11-02	0.00948879	81.84	2015-11-02	0.0022262	81.84	2015-11-02	0.00094181	81.84	2015-11-02	0.008143	81.84	2015-11-02	0	81.84	2015-11-02	-0.0513294	81.84	2015-11-02	-0.0546246	81.84	2015-11-02	-0.014204	81.84	2015-11-02	0.00730298	81.84	2015-11-02	0.00335571	81.84	2015-11-02	0.00362348	81.84	2015-11-02	-0.0565151	81.84	2015-11-02	0.00574714	81.84	2015-11-02	0.00945987	81.84	2015-11-02	0.0347883
2015-11-03	-0.00769077	80.88	2016-11-14	0.12808	81.93	2015-11-03	-0.0154185	80.88	2015-11-03	-0.00209113	80.88	2015-11-03	-0.010477	80.88	2015-11-03	0.000225251	80.88	2015-11-03	0	80.88	2015-11-03	-0.0167337	80.88	2015-11-03	-0.0333903	80.88	2015-11-03	0.0215004	80.88	2015-11-03	0.0160541	80.88	2015-11-03	-0.0126424	80.88	2015-11-03	-0.00567735	80.88	2015-11-03	0.0125492	80.88	2015-11-03	-0.00665761	80.88	2015-11-03	0.00453217	80.88	2015-11-03	0.012401
2015-11-04	-0.000319832	81.06	2016-11-15	0	82.86	2015-11-04	-0.00252139	81.06	2015-11-04	0.000675037	81.06	2015-11-04	0.000747156	81.06	2015-11-04	0.0082988	81.06	2015-11-04	0	81.06	2015-11-04	0.0528695	81.06	2015-11-04	0.0626199	81.06	2015-11-04	0.0524504	81.06	2015-11-04	-0.0148003	81.06	2015-11-04	0.0159869	81.06	2015-11-04	0.0122604	81.06	2015-11-04	0.042473	81.06	2015-11-04	0.00906762	81.06	2015-11-04	-0.0104133	81.06	2015-11-04	0.00883441
2015-11-05	-0.0010516	79.3	2016-11-16	-0.0258398	82.13	2015-11-05	0.00134196	79.3	2015-11-05	-0.00148568	79.3	2015-11-05	-0.00142687	79.3	2015-11-05	-0.0221328	79.3	2015-11-05	0	79.3	2015-11-05	-0.000348008	79.3	2015-11-05	-0.0124225	79.3	2015-11-05	-0.0329857	79.3	2015-11-05	-0.00401758	79.3	2015-11-05	-0.00838228	79.3	2015-11-05	0.00917509	79.3	2015-11-05	0.0282331	79.3	2015-11-05	0.000751936	79.3	2015-11-05	0.0779636	79.3	2015-11-05	-0.0115495
2015-11-06	-0.00905275	78.59	2016-11-17	0	80.31	2015-11-06	-0.0130121	78.59	2015-11-06	-0.000202764	78.59	2015-11-06	-0.00785014	78.59	2015-11-06	0.0160837	78.59	2015-11-06	0	78.59	2015-11-06	0.0155417	78.59	2015-11-06	0.0497817	78.59	2015-11-06	0.0281195	78.59	2015-11-06	0.00113158	78.59	2015-11-06	0.0323009	78.59	2015-11-06	0.0229543	78.59	2015-11-06	0.0129872	78.59	2015-11-06	0.0100218	78.59	2015-11-06	-0.00872155	78.59	2015-11-06	0.0029615
2015-11-09	-0.00894912	78.82	2016-11-18	0	79.64	2015-11-09	-0.0128533	78.82	2015-11-09	-0.0133372	78.82	2015-11-09	-0.0112334	78.82	2015-11-09	-0.00857599	78.82	2015-11-09	0	78.82	2015-11-09	-0.0113736	78.82	2015-11-09	0	78.82	2015-11-09	0.0323342	78.82	2015-11-09	-0.00113158	78.82	2015-11-09	-0.0156061	78.82	2015-11-09	-0.0106465	78.82	2015-11-09	-0.00431035	78.82	2015-11-09	-0.0101721	78.82	2015-11-09	-0.0110688	78.82	2015-11-09	-0.00172648
2015-11-10	-0.00293864	78.89	2016-11-21	-0.00867017	78.2	2015-11-10	-0.000936252	78.89	2015-11-10	-0.00570194	78.89	2015-11-10	-0.00242862	78.89	2015-11-10	-0.00727938	78.89	2015-11-10	0	78.89	2015-11-10	-0.000346681	78.89	2015-11-10	0.0108429	78.89	2015-11-10	-0.0218629	78.89	2015-11-10	-0.00555066	78.89	2015-11-10	0.0341775	78.89	2015-11-10	0.00943547	78.89	2015-11-10	-0.014747	78.89	2015-11-10	0.00465012	78.89	2015-11-10	0.00453586	78.89	2015-11-10	0.0122671
2015-11-11	0.00484646	77.98	2016-11-22	0	78.88	2015-11-11	0.00115642	77.98	2015-11-11	-0.00110292	77.98	2015-11-11	-0.00438643	77.98	2015-11-11	0.000684697	77.98	2015-11-11	0	77.98	2015-11-11	-0.0146702	77.98	2015-11-11	-0.0158106	77.98	2015-11-11	0.0173786	77.98	2015-11-11	0.00504733	77.98	2015-11-11	0.00558438	77.98	2015-11-11	0.00799582	77.98	2015-11-11	0.00388916	77.98	2015-11-11	0.00775198	77.98	2015-11-11	0.0187066	77.98	2015-11-11	-0.00317499
2015-11-12	-0.00713806	76.76	2016-11-23	0	78.53	2015-11-12	-0.00767938	76.76	2015-11-12	-0.0170421	76.76	2015-11-12	-0.01024	76.76	2015-11-12	0.0373938	76.76	2015-11-12	0	76.76	2015-11-12	0.00945551	76.76	2015-11-12	0.00595831	76.76	2015-11-12	0.00423571	76.76	2015-11-12	-0.00935768	76.76	2015-11-12	-0.0306971	76.76	2015-11-12	-0.0381334	76.76	2015-11-12	-0.00559544	76.76	2015-11-12	-0.0182831	76.76	2015-11-12	-0.0200339	76.76	2015-11-12	-0.0287861
2015-11-13	-0.00196841	75.3	2016-11-24	0	78.41	2015-11-13	-0.00829788	75.3	2015-11-13	0.000350717	75.3	2015-11-13	-0.00885118	75.3	2015-11-13	-0.00308167	75.3	2015-11-13	0	75.3	2015-11-13	-0.0544352	75.3	2015-11-13	-0.0507723	75.3	2015-11-13	-0.0510054	75.3	2015-11-13	-0.00611701	75.3	2015-11-13	0.000820008	75.3	2015-11-13	-0.00830791	75.3	2015-11-13	-0.0431219	75.3	2015-11-13	-0.00881063	75.3	2015-11-13	-0.00391421	75.3	2015-11-13	-0.0177805
2015-11-16	0.0346253	83.88	2016-11-25	0	77.73	2015-11-16	0.0426412	83.88	2015-11-16	0.0127523	83.88	2015-11-16	0.0188818	83.88	2015-11-16	0.0241763	83.88	2015-11-16	0	83.88	2015-11-16	0.00696867	83.88	2015-11-16	0.0155042	83.88	2015-11-16	0.0117052	83.88	2015-11-16	0.0299695	83.88	2015-11-16	0.0266898	83.88	2015-11-16	-0.00110245	83.88	2015-11-16	0.0129067	83.88	2015-11-16	0.0324255	83.88	2015-11-16	0.0305886	83.88	2015-11-16	0.0278006
2015-11-17	0.00776422	93.45	2016-11-28	0	79.6	2015-11-17	-0.0025218	93.45	2015-11-17	0.0114287	93.45	2015-11-17	-0.00286563	93.45	2015-11-17	0.0193933	93.45	2015-11-17	0	93.45	2015-11-17	0.0256193	93.45	2015-11-17	0.0203053	93.45	2015-11-17	-0.0446869	93.45	2015-11-17	0.00716938	93.45	2015-11-17	0.0528483	93.45	2015-11-17	0.0418174	93.45	2015-11-17	0.00576659	93.45	2015-11-17	0.0349793	93.45	2015-11-17	0.00227964	93.45	2015-11-17	0.0114004
2015-11-18	0.00372523	100.93	2016-11-29	0	81.7	2015-11-18	0.0106873	100.93	2015-11-18	0.014948	100.93	2015-11-18	0.00586225	100.93	2015-11-18	0.00589227	100.93	2015-11-18	0	100.93	2015-11-18	-0.0355367	100.93	2015-11-18	-0.0368517	100.93	2015-11-18	-0.033827	100.93	2015-11-18	0.0109023	100.93	2015-11-18	-0.00151515	100.93	2015-11-18	-0.00591135	100.93	2015-11-18	-0.0377019	100.93	2015-11-18	-0.0155242	100.93	2015-11-18	-0.0024318	100.93	2015-11-18	0.0110282
2015-11-19	0.00348822	106.68	2016-11-30	0	83.58	2015-11-19	0.00063762	106.68	2015-11-19	0.00645337	106.68	2015-11-19	0.0103147	106.68	2015-11-19	0.0156139	106.68	2015-11-19	0	106.68	2015-11-19	0.0255116	106.68	2015-11-19	0.0237002	106.68	2015-11-19	0.0213098	106.68	2015-11-19	0.0136732	106.68	2015-11-19	0.00302801	106.68	2015-11-19	0.00136726	106.68	2015-11-19	0.0195379	106.68	2015-11-19	-0.00668607	106.68	2015-11-19	0.0199622	106.68	2015-11-19	-0.000975372
2015-11-20	0.0091544	111.44	2016-12-01	0	85.48	2015-11-20	0.00645949	111.44	2015-11-20	0.00107152	111.44	2015-11-20	0.00206398	111.44	2015-11-20	0.0161872	111.44	2015-11-20	0	111.44	2015-11-20	0.0178321	111.44	2015-11-20	0.022156	111.44	2015-11-20	0.00845267	111.44	2015-11-20	-0.00518105	111.44	2015-11-20	0.0246373	111.44	2015-11-20	0.00831511	111.44	2015-11-20	0.0126488	111.44	2015-11-20	0.011311	111.44	2015-11-20	0.00327625	111.44	2015-11-20	0.017173
2015-11-23	-0.000132717	122.24	2016-12-02	0	85.07	2015-11-23	-0.00874618	122.24	2015-11-23	-0.00712034	122.24	2015-11-23	-0.00627394	122.24	2015-11-23	0.0101113	122.24	2015-11-23	0	122.24	2015-11-23	-0.0174724	122.24	2015-11-23	0.0304094	122.24	2015-11-23	-0.0122936	122.24	2015-11-23	-0.000604193	122.24	2015-11-23	-0.00963327	122.24	2015-11-23	0.00165476	122.24	2015-11-23	-0.0285588	122.24	2015-11-23	0.00532107	122.24	2015-11-23	-0.00633881	122.24	2015-11-23	0.00502333
2015-11-24	0.00176811	128.73	2016-12-05	0.0249666	84.04	2015-11-24	0.000904664	128.73	2015-11-24	0.00208761	128.73	2015-11-24	0.0064801	128.73	2015-11-24	0.00701757	128.73	2015-11-24	0	128.73	2015-11-24	-0.021819	128.73	2015-11-24	-0.0195128	128.73	2015-11-24	0.0443561	128.73	2015-11-24	-0.00339024	128.73	2015-11-24	-0.0233532	128.73	2015-11-24	-0.0142297	128.73	2015-11-24	-0.0010352	128.73	2015-11-24	-0.00705293	128.73	2015-11-24	0.00134569	128.73	2015-11-24	0.011388
2015-11-25	-0.00278619	134.19	2016-12-06	0	84.01	2015-11-25	-0.00122415	134.19	2015-11-25	-0.00824106	134.19	2015-11-25	-0.0024079	134.19	2015-11-25	0.0138891	134.19	2015-11-25	0	134.19	2015-11-25	0.0214593	134.19	2015-11-25	0.0224072	134.19	2015-11-25	0.0138401	134.19	2015-11-25	0.00568424	134.19	2015-11-25	0.0410659	134.19	2015-11-25	0.0220154	134.19	2015-11-25	0.0323554	134.19	2015-11-25	0.0110609	134.19	2015-11-25	-0.0116477	134.19	2015-11-25	0
2015-11-26	0	138.31	2016-12-07	0	85.25	2015-11-26	0	138.31	2015-11-26	0	138.31	2015-11-26	0	138.31	2015-11-26	0.0224072	138.31	2015-11-26	0	138.31	2015-11-26	-0.00324383	138.31	2015-11-26	-0.018474	138.31	2015-11-26	-0.0114764	138.31	2015-11-26	0	138.31	2015-11-26	-0.000731797	138.31	2015-11-26	0.0162725	138.31	2015-11-26	0.0124566	138.31	2015-11-26	0	138.31	2015-11-26	0	138.31	2015-11-26	0
2015-11-27	0.000487038	143.96	2016-12-08	0	84.78	2015-11-27	0.00340263	143.96	2015-11-27	-0.00326109	143.96	2015-11-27	0.00261402	143.96	2015-11-27	0.000962927	143.96	2015-11-27	0	143.96	2015-11-27	-0.0858961	143.96	2015-11-27	-0.0946235	143.96	2015-11-27	-0.0625119	143.96	2015-11-27	0.00216841	143.96	2015-11-27	0.00365364	143.96	2015-11-27	-0.00293902	143.96	2015-11-27	-0.0507852	143.96	2015-11-27	0.000856776	143.96	2015-11-27	0.00354624	143.96	2015-11-27	-0.00259832
2015-11-30	-0.0303346	146.28	2016-12-09	0	85.47	2015-11-30	-0.0109402	146.28	2015-11-30	-0.01026	146.28	2015-11-30	0.00616398	146.28	2015-11-30	-0.00579152	146.28	2015-11-30	0	146.28	2015-11-30	-0.0267108	146.28	2015-11-30	-0.037367	146.28	2015-11-30	0.0111081	146.28	2015-11-30	0.000360946	146.28	2015-11-30	0	146.28	2015-11-30	0.00718531	146.28	2015-11-30	-0.0379608	146.28	2015-11-30	0.00583507	146.28	2015-11-30	-0.0140319	146.28	2015-11-30	0.00847862
2015-12-01	0.00473417	150.41	2016-12-12	-0.003568	85.46	2015-12-01	0.00508471	150.41	2015-12-01	0.0156216	150.41	2015-12-01	0.00775356	150.41	2015-12-01	-0.00193799	150.41	2015-12-01	0	150.41	2015-12-01	-0.0101524	150.41	2015-12-01	0.00669645	150.41	2015-12-01	-0.0331305	150.41	2015-12-01	0.0102921	150.41	2015-12-01	-0.0117389	150.41	2015-12-01	-0.0175404	150.41	2015-12-01	-0.0122501	150.41	2015-12-01	-0.00526429	150.41	2015-12-01	0.0213859	150.41	2015-12-01	0.0185879
2015-12-02	-0.0057385	153.17	2016-12-13	0	87.78	2015-12-02	-0.00868638	153.17	2015-12-02	-0.00529353	153.17	2015-12-02	-0.0153613	153.17	2015-12-02	-0.00388727	153.17	2015-12-02	0	153.17	2015-12-02	0.0101524	153.17	2015-12-02	-0.00669645	153.17	2015-12-02	-0.00860097	153.17	2015-12-02	-0.00298098	153.17	2015-12-02	-0.00666422	153.17	2015-12-02	-0.000743771	153.17	2015-12-02	0.00491804	153.17	2015-12-02	-0.00586596	153.17	2015-12-02	-0.0191733	153.17	2015-12-02	-0.0101806
2015-12-03	-0.0160224	156.66	2016-12-14	0	86.37	2015-12-03	-0.0142646	156.66	2015-12-03	-0.00957207	156.66	2015-12-03	-0.0235993	156.66	2015-12-03	-0.00880201	156.66	2015-12-03	0	156.66	2015-12-03	0.0104503	156.66	2015-12-03	0.0122428	156.66	2015-12-03	0.0236175	156.66	2015-12-03	-0.00984047	156.66	2015-12-03	-0.0195055	156.66	2015-12-03	-0.0541168	156.66	2015-12-03	0.0135357	156.66	2015-12-03	0.00272265	156.66	2015-12-03	-0.00849571	156.66	2015-12-03	-0.0180692
2015-12-04	0.0135072	158.66	2016-12-15	0	87.28	2015-12-04	0.026362	158.66	2015-12-04	0.0199966	158.66	2015-12-04	0.0131562	158.66	2015-12-04	-0.000982801	158.66	2015-12-04	0	158.66	2015-12-04	-0.0177496	158.66	2015-12-04	-0.0201124	158.66	2015-12-04	0.00140509	158.66	2015-12-04	0.0161496	158.66	2015-12-04	0.0157839	158.66	2015-12-04	0.0054829	158.66	2015-12-04	-0.0211964	158.66	2015-12-04	0.000858246	158.66	2015-12-04	0.0226471	158.66	2015-12-04	0.0289402
2015-12-07	0.00338271	166.62	2016-12-16	0	87.32	2015-12-07	0.0002128	166.62	2015-12-07	-0.000336757	166.62	2015-12-07	-0.00522777	166.62	2015-12-07	0	166.62	2015-12-07	0	166.62	2015-12-07	0.000406918	166.62	2015-12-07	-0.00679504	166.62	2015-12-07	0.017537	166.62	2015-12-07	-0.00511571	166.62	2015-12-07	0.0155386	166.62	2015-12-07	0.0289474	166.62	2015-12-07	-0.00523201	166.62	2015-12-07	0.00939241	166.62	2015-12-07	-0.00414142	166.62	2015-12-07	-0.0160003
2015-12-08	-0.00146139	170.42	2016-12-19	0	87.67	2015-12-08	5.31929e-05	170.42	2015-12-08	-0.0235834	170.42	2015-12-08	-0.00764675	170.42	2015-12-08	-0.0128651	170.42	2015-12-08	0	170.42	2015-12-08	-0.044082	170.42	2015-12-08	-0.0323354	170.42	2015-12-08	-0.036245	170.42	2015-12-08	0.00511571	170.42	2015-12-08	-0.0275417	170.42	2015-12-08	-0.0180709	170.42	2015-12-08	-0.0243131	170.42	2015-12-08	-0.00896357	170.42	2015-12-08	-0.014823	170.42	2015-12-08	-0.00445122
2015-12-09	-0.00582103	174.16	2016-12-20	0	89.74	2015-12-09	-0.00774266	174.16	2015-12-09	-0.0051862	174.16	2015-12-09	-0.0129711	174.16	2015-12-09	0	174.16	2015-12-09	0	174.16	2015-12-09	0.0586218	174.16	2015-12-09	0.0209067	174.16	2015-12-09	0.0444891	174.16	2015-12-09	-0.0110973	174.16	2015-12-09	-0.00681563	174.16	2015-12-09	-0.0190333	174.16	2015-12-09	0.00592302	174.16	2015-12-09	-0.0139601	174.16	2015-12-09	-0.0148128	174.16	2015-12-09	-0.0242407
2015-12-10	0.00614089	176.23	2016-12-21	0	92.3	2015-12-10	0.00486619	176.23	2015-12-10	0.0149323	176.23	2015-12-10	-0.00121355	176.23	2015-12-10	-0.00659541	176.23	2015-12-10	0	176.23	2015-12-10	-0.0409222	176.23	2015-12-10	-0.0315263	176.23	2015-12-10	0.0415442	176.23	2015-12-10	-0.00180148	176.23	2015-12-10	0.0015186	176.23	2015-12-10	0.0108092	176.23	2015-12-10	-0.00960731	176.23	2015-12-10	0.000434688	176.23	2015-12-10	-0.00140002	176.23	2015-12-10	0.0110049
2015-12-11	-0.00770505	179.5	2016-12-22	0	93.13	2015-12-11	-0.00771129	179.5	2015-12-11	-0.0123013	179.5	2015-12-11	-0.0155488	179.5	2015-12-11	-0.0165794	179.5	2015-12-11	0	179.5	2015-12-11	0.00873368	179.5	2015-12-11	0.0199654	179.5	2015-12-11	-0.0401768	179.5	2015-12-11	-0.00966308	179.5	2015-12-11	-0.0214732	179.5	2015-12-11	-0.0300513	179.5	2015-12-11	-0.000852152	179.5	2015-12-11	-0.0167998	179.5	2015-12-11	-0.0148987	179.5	2015-12-11	-0.0250555
2015-12-14	-0.00285859	182.09	2016-12-23	0	96.71	2015-12-14	0.00562868	182.09	2015-12-14	-0.011265	182.09	2015-12-14	0.00974631	182.09	2015-12-14	-0.0145808	182.09	2015-12-14	0	182.09	2015-12-14	0.00906849	182.09	2015-12-14	0.0150032	182.09	2015-12-14	0.0312105	182.09	2015-12-14	-0.00584299	182.09	2015-12-14	-0.0339016	182.09	2015-12-14	-0.0158605	182.09	2015-12-14	0.0376456	182.09	2015-12-14	-0.00962186	182.09	2015-12-14	-0.00134393	182.09	2015-12-14	-0.00146484
2015-12-15	-0.00806643	182.53	2016-12-27	-0.0157964	98.04	2015-12-15	0.00410766	182.53	2015-12-15	0.0243856	182.53	2015-12-15	-0.00829641	182.53	2015-12-15	0.0135609	182.53	2015-12-15	0	182.53	2015-12-15	-0.00246508	182.53	2015-12-15	0	182.53	2015-12-15	0.0732751	182.53	2015-12-15	0.012014	182.53	2015-12-15	0.0276807	182.53	2015-12-15	0.0295746	182.53	2015-12-15	-0.00990107	182.53	2015-12-15	0.0281585	182.53	2015-12-15	0.00434148	182.53	2015-12-15	0.0258063
2015-12-16	0.0123053	178.49	2016-12-28	0	98.58	2015-12-16	0.0101169	178.49	2015-12-16	0.0107251	178.49	2015-12-16	0.0115242	178.49	2015-12-16	0.004886	178.49	2015-12-16	0	178.49	2015-12-16	0.0138891	178.49	2015-12-16	-0.00114613	178.49	2015-12-16	-0.0325273	178.49	2015-12-16	0.00792987	178.49	2015-12-16	0.0154802	178.49	2015-12-16	0.0196039	178.49	2015-12-16	-0.00776918	178.49	2015-12-16	0.0102152	178.49	2015-12-16	0.0126014	178.49	2015-12-16	0.00971457
2015-12-17	-0.0105381	172.12	2016-12-29	0	97.02	2015-12-17	-0.00761788	172.12	2015-12-17	-0.0173669	172.12	2015-12-17	-0.0106552	172.12	2015-12-17	0.00788919	172.12	2015-12-17	0	172.12	2015-12-17	0.0124976	172.12	2015-12-17	0.0226767	172.12	2015-12-17	0.00330075	172.12	2015-12-17	-0.00527959	172.12	2015-12-17	0	172.12	2015-12-17	0.0114269	172.12	2015-12-17	0.0198572	172.12	2015-12-17	0.0154822	172.12	2015-12-17	-0.0123652	172.12	2015-12-17	-0.007574
2015-12-18	-0.0142258	166.28	2016-12-30	0	99.91	2015-12-18	-0.0184908	166.28	2015-12-18	-0.0419505	166.28	2015-12-18	-0.0105505	166.28	2015-12-18	-0.00768612	166.28	2015-12-18	0	166.28	2015-12-18	-0.00120265	166.28	2015-12-18	0.018879	166.28	2015-12-18	-0.0464355	166.28	2015-12-18	-0.00494483	166.28	2015-12-18	-0.0186052	166.28	2015-12-18	-0.0291321	166.28	2015-12-18	-0.00685028	166.28	2015-12-18	-0.0226651	166.28	2015-12-18	-0.0122011	166.28	2015-12-18	-0.0216147
2015-12-21	0.0153867	158.1	2017-01-02	0	105.25	2015-12-21	0.0222011	158.1	2015-12-21	0.00941251	158.1	2015-12-21	0.0100438	158.1	2015-12-21	0.00182574	158.1	2015-12-21	0	158.1	2015-12-21	0.00838831	158.1	2015-12-21	0.00876238	158.1	2015-12-21	-0.00773028	158.1	2015-12-21	0.0196343	158.1	2015-12-21	-0.00156617	158.1	2015-12-21	-0.02141	158.1	2015-12-21	0.0631284	158.1	2015-12-21	-0.0132068	158.1	2015-12-21	0.0142464	158.1	2015-12-21	-0.00975856
2015-12-22	0.00974491	156.09	2017-01-03	0	108.55	2015-12-22	0.00190285	156.09	2015-12-22	0.0104491	156.09	2015-12-22	0.0133081	156.09	2015-12-22	0.000405268	156.09	2015-12-22	0	156.09	2015-12-22	0.00436595	156.09	2015-12-22	0.0108461	156.09	2015-12-22	0.00586981	156.09	2015-12-22	0.0269022	156.09	2015-12-22	-0.0150023	156.09	2015-12-22	-0.00032305	156.09	2015-12-22	0.00360732	156.09	2015-12-22	-0.00630177	156.09	2015-12-22	0.00392157	156.09	2015-12-22	0.00902996
2015-12-23	0.00160731	152.88	2017-01-04	0	109.34	2015-12-23	0.0033213	152.88	2015-12-23	0.0117303	152.88	2015-12-23	-0.00035736	152.88	2015-12-23	0.0106802	152.88	2015-12-23	0	152.88	2015-12-23	-0.0216181	152.88	2015-12-23	-0.027339	152.88	2015-12-23	-0.0291519	152.88	2015-12-23	0.0134122	152.88	2015-12-23	0.0228087	152.88	2015-12-23	0.0109256	152.88	2015-12-23	-0.00930239	152.88	2015-12-23	0	152.88	2015-12-23	0.00523091	152.88	2015-12-23	0.0211546
2015-12-24	0.00288667	148.36	2017-01-05	0	109.33	2015-12-24	0.00057878	148.36	2015-12-24	-0.00368581	148.36	2015-12-24	-0.000357488	148.36	2015-12-24	-0.00321221	148.36	2015-12-24	0	148.36	2015-12-24	-0.0220958	148.36	2015-12-24	-0.0235569	148.36	2015-12-24	0.0154915	148.36	2015-12-24	0.0187259	148.36	2015-12-24	0	148.36	2015-12-24	-0.00689492	148.36	2015-12-24	-0.0268367	148.36	2015-12-24	0.00907368	148.36	2015-12-24	0.00798856	148.36	2015-12-24	0.00023784
2015-12-28	-0.000686546	141.27	2017-01-06	0	110.18	2015-12-28	-0.000684049	141.27	2015-12-28	0.00701221	141.27	2015-12-28	-0.00178936	141.27	2015-12-28	0	141.27	2015-12-28	0	141.27	2015-12-28	-0.0137474	141.27	2015-12-28	0.00791412	141.27	2015-12-28	-0.054307	141.27	2015-12-28	-0.0270731	141.27	2015-12-28	-0.00780644	141.27	2015-12-28	-0.00710483	141.27	2015-12-28	0.0158733	141.27	2015-12-28	-0.0108394	141.27	2015-12-28	-0.00900138	141.27	2015-12-28	0.00261252
2015-12-29	0.0093876	141.47	2017-01-09	0	112.22	2015-12-29	0.00786456	141.47	2015-12-29	0.0192544	141.47	2015-12-29	0.0053585	141.47	2015-12-29	0.0193175	141.47	2015-12-29	0	141.47	2015-12-29	-0.00167926	141.47	2015-12-29	0.00896867	141.47	2015-12-29	0.0177795	141.47	2015-12-29	0.013798	141.47	2015-12-29	0.0101365	141.47	2015-12-29	0.0214821	141.47	2015-12-29	0.0228344	141.47	2015-12-29	0.022283	141.47	2015-12-29	0.0092331	141.47	2015-12-29	0.00850265
2015-12-30	-0.00304359	142.84	2017-01-10	0	112.85	2015-12-30	-0.00733833	142.84	2015-12-30	-0.0063998	142.84	2015-12-30	-0.00772536	142.84	2015-12-30	-0.00296297	142.84	2015-12-30	0	142.84	2015-12-30	0.0411581	142.84	2015-12-30	0.0187955	142.84	2015-12-30	0.0182932	142.84	2015-12-30	-0.00990163	142.84	2015-12-30	0.000775494	142.84	2015-12-30	-0.00748232	142.84	2015-12-30	0.00995541	142.84	2015-12-30	-0.00201846	142.84	2015-12-30	-0.0143126	142.84	2015-12-30	-0.00897715
2015-12-31	-0.0121297	139.5	2017-01-11	0	114.26	2015-12-31	-0.00670382	139.5	2015-12-31	-0.0125088	139.5	2015-12-31	-0.0137375	139.5	2015-12-31	-0.0117403	139.5	2015-12-31	0	139.5	2015-12-31	-0.00121041	139.5	2015-12-31	-0.0210301	139.5	2015-12-31	-0.035788	139.5	2015-12-31	-0.00608044	139.5	2015-12-31	0	139.5	2015-12-31	-0.00931135	139.5	2015-12-31	0.00809516	139.5	2015-12-31	-0.00274586	139.5	2015-12-31	-0.00620852	139.5	2015-12-31	-0.017475
2016-01-04	-0.0183108	135.51	2017-01-12	0	114.02	2016-01-04	-0.00690904	135.51	2016-01-04	-0.0286947	135.51	2016-01-04	-0.00943576	135.51	2016-01-04	-0.0122849	135.51	2016-01-04	0	135.51	2016-01-04	-0.0798072	135.51	2016-01-04	-0.0528251	135.51	2016-01-04	-0.105266	135.51	2016-01-04	0.00859358	135.51	2016-01-04	-0.0419531	135.51	2016-01-04	-0.0185582	135.51	2016-01-04	-0.0346055	135.51	2016-01-04	-0.015459	135.51	2016-01-04	-0.0209511	135.51	2016-01-04	-0.0384
2016-01-05	0.0234094	137.83	2017-01-13	0	114.55	2016-01-05	0.0256924	137.83	2016-01-05	0.00404873	137.83	2016-01-05	0.00418027	137.83	2016-01-05	0.00101266	137.83	2016-01-05	0	137.83	2016-01-05	0.0322678	137.83	2016-01-05	0.0606246	137.83	2016-01-05	-0.0340979	137.83	2016-01-05	0.00591516	137.83	2016-01-05	0.0388475	137.83	2016-01-05	0.0200088	137.83	2016-01-05	0.0548082	137.83	2016-01-05	0.0109626	137.83	2016-01-05	0.0222904	137.83	2016-01-05	0.0201224
2016-01-06	-0.00289064	136.64	2017-01-16	0	110.96	2016-01-06	-0.0100299	136.64	2016-01-06	-0.0160061	136.64	2016-01-06	-0.0101509	136.64	2016-01-06	0.0367652	136.64	2016-01-06	0	136.64	2016-01-06	0.019703	136.64	2016-01-06	0.0497938	136.64	2016-01-06	0.0178373	136.64	2016-01-06	-0.00911479	136.64	2016-01-06	-0.0236046	136.64	2016-01-06	-0.0132946	136.64	2016-01-06	0.0222204	136.64	2016-01-06	-0.00495483	136.64	2016-01-06	0.00353649	136.64	2016-01-06	-0.0173659
2016-01-07	-0.0201436	136.88	2017-01-17	0	111.6	2016-01-07	-0.0124678	136.88	2016-01-07	-0.0428258	136.88	2016-01-07	-0.0335294	136.88	2016-01-07	-0.0137527	136.88	2016-01-07	0	136.88	2016-01-07	-0.103563	136.88	2016-01-07	-0.105713	136.88	2016-01-07	-0.105325	136.88	2016-01-07	-0.0130179	136.88	2016-01-07	-0.000796495	136.88	2016-01-07	-0.0202793	136.88	2016-01-07	-0.105334	136.88	2016-01-07	0.00350008	136.88	2016-01-07	-0.0204477	136.88	2016-01-07	-0.0250868
2016-01-08	-0.0017832	136.26	2017-01-18	0	112.15	2016-01-08	-0.010904	136.26	2016-01-08	-0.0229668	136.26	2016-01-08	-0.00467452	136.26	2016-01-08	0.0273188	136.26	2016-01-08	0	136.26	2016-01-08	-0.00230468	136.26	2016-01-08	-0.0201548	136.26	2016-01-08	-0.040822	136.26	2016-01-08	-0.00464901	136.26	2016-01-08	-0.0136384	136.26	2016-01-08	-0.0215497	136.26	2016-01-08	-0.0296822	136.26	2016-01-08	0.00811952	136.26	2016-01-08	0.0184845	136.26	2016-01-08	-0.00695252
2016-01-11	0.0113951	131.67	2017-01-19	0	112.52	2016-01-11	0.010904	131.67	2016-01-11	0.00169101	131.67	2016-01-11	0.0084137	131.67	2016-01-11	0.0133845	131.67	2016-01-11	0	131.67	2016-01-11	-0.0862146	131.67	2016-01-11	-0.104695	131.67	2016-01-11	-0.105443	131.67	2016-01-11	0.0127331	131.67	2016-01-11	0.00563836	131.67	2016-01-11	-0.0111236	131.67	2016-01-11	-0.105422	131.67	2016-01-11	0.0358827	131.67	2016-01-11	-0.00591275	131.67	2016-01-11	0.00386848
2016-01-12	0.0120469	132.49	2017-01-20	0	109.5	2016-01-12	0.00429675	132.49	2016-01-12	0.0130471	132.49	2016-01-12	0.00909855	132.49	2016-01-12	-0.00954206	132.49	2016-01-12	0	132.49	2016-01-12	-0.0131647	132.49	2016-01-12	-0.0504538	132.49	2016-01-12	-0.0413561	132.49	2016-01-12	0.0224064	132.49	2016-01-12	0.0111822	132.49	2016-01-12	0.0151997	132.49	2016-01-12	-0.0233038	132.49	2016-01-12	0.0095668	132.49	2016-01-12	0.0199623	132.49	2016-01-12	0.0482384
2016-01-13	-0.0164681	133.16	2017-01-23	0	103.74	2016-01-13	-0.0217249	133.16	2016-01-13	-0.0292284	133.16	2016-01-13	-0.0263072	133.16	2016-01-13	0.00573615	133.16	2016-01-13	0	133.16	2016-01-13	-0.0773281	133.16	2016-01-13	-0.103032	133.16	2016-01-13	-0.0284048	133.16	2016-01-13	-0.0402785	133.16	2016-01-13	0.00791143	133.16	2016-01-13	0.00827079	133.16	2016-01-13	-0.105326	133.16	2016-01-13	-0.00456401	133.16	2016-01-13	-0.0485151	133.16	2016-01-13	-0.0298753
2016-01-14	0.00937753	132.6	2017-01-24	0	103.97	2016-01-14	0.00372561	132.6	2016-01-14	0.00839427	132.6	2016-01-14	-7.74923e-05	132.6	2016-01-14	-0.0115054	132.6	2016-01-14	0	132.6	2016-01-14	0.063471	132.6	2016-01-14	0.0601685	132.6	2016-01-14	0.0476074	132.6	2016-01-14	-0.0107129	132.6	2016-01-14	-0.0459573	132.6	2016-01-14	-0.0251928	132.6	2016-01-14	0.0403888	132.6	2016-01-14	-0.0295422	132.6	2016-01-14	0.0165413	132.6	2016-01-14	0.0376935
2016-01-15	-0.00198885	130.67	2017-01-25	0	104.25	2016-01-15	-0.00724798	130.67	2016-01-15	-0.0280205	130.67	2016-01-15	-0.0239199	130.67	2016-01-15	-0.00969	130.67	2016-01-15	0	130.67	2016-01-15	-0.0309655	130.67	2016-01-15	-0.0221411	130.67	2016-01-15	-0.0309037	130.67	2016-01-15	-0.00284461	130.67	2016-01-15	-0.0490377	130.67	2016-01-15	-0.0325887	130.67	2016-01-15	-0.0428368	130.67	2016-01-15	-0.0235475	130.67	2016-01-15	-0.0105387	130.67	2016-01-15	-0.0152038
2016-01-18	0	128.34	2017-01-26	0	104.94	2016-01-18	0	128.34	2016-01-18	0	128.34	2016-01-18	0	128.34	2016-01-18	-0.00880201	128.34	2016-01-18	0	128.34	2016-01-18	0.015865	128.34	2016-01-18	0.0235999	128.34	2016-01-18	0.0309037	128.34	2016-01-18	0	128.34	2016-01-18	-0.0183652	128.34	2016-01-18	-0.00535716	128.34	2016-01-18	0.00523836	128.34	2016-01-18	-0.0104328	128.34	2016-01-18	0	128.34	2016-01-18	0
2016-01-19	-0.00324615	130.13	2017-01-27	0	104.66	2016-01-19	0.0136944	130.13	2016-01-19	0.00341691	130.13	2016-01-19	0.0109722	130.13	2016-01-19	-0.00591135	130.13	2016-01-19	0	130.13	2016-01-19	0.0506373	130.13	2016-01-19	0.0469837	130.13	2016-01-19	0.0426124	130.13	2016-01-19	0.00106768	130.13	2016-01-19	0.0218254	130.13	2016-01-19	0.0154574	130.13	2016-01-19	0.0335648	130.13	2016-01-19	0.0210473	130.13	2016-01-19	-0.0150746	130.13	2016-01-19	0.0217533
2016-01-20	-0.0229755	131.11	2017-01-30	-0.0631243	102.1	2016-01-20	-0.0226919	131.11	2016-01-20	-0.0315901	131.11	2016-01-20	-0.0254426	131.11	2016-01-20	-0.0321313	131.11	2016-01-20	0	131.11	2016-01-20	-0.0191345	131.11	2016-01-20	-0.00837994	131.11	2016-01-20	-0.0367127	131.11	2016-01-20	-0.00905199	131.11	2016-01-20	-0.0504755	131.11	2016-01-20	-0.0424983	131.11	2016-01-20	-0.0363552	131.11	2016-01-20	-0.0339814	131.11	2016-01-20	0.00147674	131.11	2016-01-20	-0.0272042
2016-01-21	0.0018519	129.26	2017-01-31	0	104.77	2016-01-21	-0.00736712	129.26	2016-01-21	0.0102632	129.26	2016-01-21	0.00112676	129.26	2016-01-21	-0.0222873	129.26	2016-01-21	0	129.26	2016-01-21	-0.0570089	129.26	2016-01-21	-0.0757276	129.26	2016-01-21	-0.052621	129.26	2016-01-21	-0.00877251	129.26	2016-01-21	0.0197848	129.26	2016-01-21	0.0212948	129.26	2016-01-21	-0.0240379	129.26	2016-01-21	0.0118996	129.26	2016-01-21	-0.00468385	129.26	2016-01-21	-0.0180501
2016-01-22	0.00591256	130.5	2017-02-01	0	104.9	2016-01-22	0.0158216	130.5	2016-01-22	0.00975775	130.5	2016-01-22	0.0163552	130.5	2016-01-22	0.0277824	130.5	2016-01-22	0	130.5	2016-01-22	0.0244563	130.5	2016-01-22	0.032741	130.5	2016-01-22	-0.00934378	130.5	2016-01-22	0.0144991	130.5	2016-01-22	0.019401	130.5	2016-01-22	0.0252503	130.5	2016-01-22	0.0145625	130.5	2016-01-22	0.0335861	130.5	2016-01-22	0.0118722	130.5	2016-01-22	0.023254
2016-01-25	-0.00486941	125.31	2017-02-02	0	106.37	2016-01-25	-0.0124612	125.31	2016-01-25	-0.00482665	125.31	2016-01-25	-0.0141055	125.31	2016-01-25	0.00627215	125.31	2016-01-25	0	125.31	2016-01-25	0.00471575	125.31	2016-01-25	0.00438277	125.31	2016-01-25	0.0146441	125.31	2016-01-25	0.000832392	125.31	2016-01-25	-0.0140724	125.31	2016-01-25	0.00647591	125.31	2016-01-25	0.0302159	125.31	2016-01-25	0.0149013	125.31	2016-01-25	-0.00817265	125.31	2016-01-25	-0.0240132
2016-01-26	-0.00513138	124.28	2017-02-03	0	108.88	2016-01-26	0.00367799	124.28	2016-01-26	0.0317462	124.28	2016-01-26	0.0220661	124.28	2016-01-26	0.013423	124.28	2016-01-26	0	124.28	2016-01-26	-0.0936388	124.28	2016-01-26	-0.102772	124.28	2016-01-26	-0.0372491	124.28	2016-01-26	0.0175557	124.28	2016-01-26	0	124.28	2016-01-26	0.00174307	124.28	2016-01-26	-0.0879137	124.28	2016-01-26	-0.0252492	124.28	2016-01-26	0.0236793	124.28	2016-01-26	-0.0944498
2016-01-27	-0.00990937	122.48	2017-02-06	0.0217784	109.33	2016-01-27	-0.0238998	122.48	2016-01-27	-0.0935307	122.48	2016-01-27	0.0126377	122.48	2016-01-27	0.00891536	122.48	2016-01-27	0	122.48	2016-01-27	0.0371874	122.48	2016-01-27	0.0112451	122.48	2016-01-27	-0.0348954	122.48	2016-01-27	-0.00915177	122.48	2016-01-27	-0.0388311	122.48	2016-01-27	-0.0347306	122.48	2016-01-27	-0.0165729	122.48	2016-01-27	0.00158787	122.48	2016-01-27	-0.0212205	122.48	2016-01-27	-0.0557845
2016-01-28	-0.00578985	121.4	2017-02-07	-0.000291163	114.22	2016-01-28	0.0109394	121.4	2016-01-28	0.0121916	121.4	2016-01-28	-0.00271687	121.4	2016-01-28	-0.00296297	121.4	2016-01-28	0	121.4	2016-01-28	-0.0746187	121.4	2016-01-28	-0.0815081	121.4	2016-01-28	-0.0890796	121.4	2016-01-28	-0.000589518	121.4	2016-01-28	-0.00925076	121.4	2016-01-28	-0.00796528	121.4	2016-01-28	-0.105234	121.4	2016-01-28	-0.0215783	121.4	2016-01-28	0.00237112	121.4	2016-01-28	-0.0127315
2016-01-29	0.0207832	119.46	2017-02-08	0	112.25	2016-01-29	0.0268903	119.46	2016-01-29	0.0178051	119.46	2016-01-29	0.0390264	119.46	2016-01-29	0.0205587	119.46	2016-01-29	0	119.46	2016-01-29	0.0299406	119.46	2016-01-29	0.0340748	119.46	2016-01-29	0.0558636	119.46	2016-01-29	0.0253856	119.46	2016-01-29	0.0156757	119.46	2016-01-29	0.049638	119.46	2016-01-29	0.0657245	119.46	2016-01-29	0.0336215	119.46	2016-01-29	0.0433895	119.46	2016-01-29	0.011554
2016-02-01	-0.00570344	114.3	2017-02-09	0	113.11	2016-02-01	0.0191603	114.3	2016-02-01	0.0118335	114.3	2016-02-01	-0.00112196	114.3	2016-02-01	-0.0136587	114.3	2016-02-01	0	114.3	2016-02-01	-0.0425345	114.3	2016-02-01	-0.028889	114.3	2016-02-01	-0.0343574	114.3	2016-02-01	-0.00287869	114.3	2016-02-01	0.00182815	114.3	2016-02-01	0.000518717	114.3	2016-02-01	-0.0619343	114.3	2016-02-01	0.000854701	114.3	2016-02-01	-0.0091124	114.3	2016-02-01	-0.00976773
2016-02-02	0.0030934	113.98	2017-02-10	0	115.6	2016-02-02	-0.00638164	113.98	2016-02-02	-0.0337994	113.98	2016-02-02	-0.000673779	113.98	2016-02-02	-0.0158419	113.98	2016-02-02	0	113.98	2016-02-02	0.0314846	113.98	2016-02-02	0.0553368	113.98	2016-02-02	0.0765294	113.98	2016-02-02	-0.102904	113.98	2016-02-02	-0.0296593	113.98	2016-02-02	-0.0441768	113.98	2016-02-02	0.0318538	113.98	2016-02-02	-0.0212988	113.98	2016-02-02	-0.0170318	113.98	2016-02-02	-0.0292763
2016-02-03	0.0116684	112.99	2017-02-13	0	116.54	2016-02-03	0.012354	112.99	2016-02-03	0.0363464	112.99	2016-02-03	0.00194523	112.99	2016-02-03	-0.0297804	112.99	2016-02-03	0	112.99	2016-02-03	0.00583092	112.99	2016-02-03	0.0305245	112.99	2016-02-03	-0.00659136	112.99	2016-02-03	-0.00448345	112.99	2016-02-03	-0.0189939	112.99	2016-02-03	-0.0265462	112.99	2016-02-03	0.00446883	112.99	2016-02-03	-0.011999	112.99	2016-02-03	0.008393	112.99	2016-02-03	-0.00583629
2016-02-04	-0.0128095	109.38	2017-02-14	-0.00350059	121.77	2016-02-04	-0.0181862	109.38	2016-02-04	0.0141765	109.38	2016-02-04	0.0115926	109.38	2016-02-04	0.00717143	109.38	2016-02-04	0	109.38	2016-02-04	0.0275247	109.38	2016-02-04	0.0250013	109.38	2016-02-04	0.0140715	109.38	2016-02-04	0.0121229	109.38	2016-02-04	-0.0183846	109.38	2016-02-04	-0.00167115	109.38	2016-02-04	0.0287675	109.38	2016-02-04	-0.0295809	109.38	2016-02-04	0.00254392	109.38	2016-02-04	0.0095049
2016-02-05	0.00819618	107.64	2017-02-15	0	123.31	2016-02-05	0.000750992	107.64	2016-02-05	-0.00853074	107.64	2016-02-05	-0.00853279	107.64	2016-02-05	-0.0222965	107.64	2016-02-05	0	107.64	2016-02-05	-0.0153893	107.64	2016-02-05	0.0363676	107.64	2016-02-05	-0.0131272	107.64	2016-02-05	-0.0409066	107.64	2016-02-05	-0.0608993	107.64	2016-02-05	0.00463522	107.64	2016-02-05	0.00589045	107.64	2016-02-05	-0.0389599	107.64	2016-02-05	-0.00453588	107.64	2016-02-05	-0.0465345
2016-02-08	0.0121464	103.43	2017-02-16	0	124.2	2016-02-08	-0.00467605	103.43	2016-02-08	-0.0255354	103.43	2016-02-08	-0.0145615	103.43	2016-02-08	-0.0243012	103.43	2016-02-08	0	103.43	2016-02-08	0	103.43	2016-02-08	0	103.43	2016-02-08	0	103.43	2016-02-08	-0.0357805	103.43	2016-02-08	-0.0456555	103.43	2016-02-08	-0.0557231	103.43	2016-02-08	0	103.43	2016-02-08	-0.0252248	103.43	2016-02-08	-0.00167631	103.43	2016-02-08	-0.0206726
2016-02-09	0.00673622	102.65	2017-02-17	0	123.73	2016-02-09	0.00911681	102.65	2016-02-09	-0.00495071	102.65	2016-02-09	-0.000983396	102.65	2016-02-09	0.00512056	102.65	2016-02-09	0	102.65	2016-02-09	0	102.65	2016-02-09	0	102.65	2016-02-09	0	102.65	2016-02-09	-0.00397942	102.65	2016-02-09	-0.0325726	102.65	2016-02-09	0.00175867	102.65	2016-02-09	0	102.65	2016-02-09	-0.00762805	102.65	2016-02-09	0.00231417	102.65	2016-02-09	-0.000652955
2016-02-10	-0.00944347	102.79	2017-02-20	0	124.68	2016-02-10	0.00537736	102.79	2016-02-10	-0.0214257	102.79	2016-02-10	0.00708902	102.79	2016-02-10	0.00127605	102.79	2016-02-10	0	102.79	2016-02-10	0	102.79	2016-02-10	0	102.79	2016-02-10	0	102.79	2016-02-10	-0.000137504	102.79	2016-02-10	0.0401484	102.79	2016-02-10	0.0222038	102.79	2016-02-10	0	102.79	2016-02-10	0.0139138	102.79	2016-02-10	0.0312305	102.79	2016-02-10	-0.00294358
2016-02-11	-0.0321544	103.19	2017-02-21	0.0113324	126.48	2016-02-11	-0.0237492	103.19	2016-02-11	-0.0704918	103.19	2016-02-11	-0.034324	103.19	2016-02-11	-0.0232219	103.19	2016-02-11	0	103.19	2016-02-11	0	103.19	2016-02-11	0	103.19	2016-02-11	0	103.19	2016-02-11	-0.0139862	103.19	2016-02-11	-0.0720781	103.19	2016-02-11	-0.0471112	103.19	2016-02-11	0	103.19	2016-02-11	-0.0326613	103.19	2016-02-11	-0.00783344	103.19	2016-02-11	-0.0165129
2016-02-12	-0.00532354	102.09	2017-02-22	0	125.94	2016-02-12	-0.0145692	102.09	2016-02-12	0.00175059	102.09	2016-02-12	0.0123668	102.09	2016-02-12	0.0159693	102.09	2016-02-12	0	102.09	2016-02-12	0	102.09	2016-02-12	0	102.09	2016-02-12	0	102.09	2016-02-12	0.0048689	102.09	2016-02-12	0.0263023	102.09	2016-02-12	0.026663	102.09	2016-02-12	0	102.09	2016-02-12	0.0169537	102.09	2016-02-12	0.0221008	102.09	2016-02-12	0.027588
2016-02-15	0	99.77	2017-02-23	0	124.7	2016-02-15	0	99.77	2016-02-15	0	99.77	2016-02-15	0	99.77	2016-02-15	0.0307781	99.77	2016-02-15	0	99.77	2016-02-15	0.0238377	99.77	2016-02-15	0.0550066	99.77	2016-02-15	-0.0190573	99.77	2016-02-15	0	99.77	2016-02-15	0.0473918	99.77	2016-02-15	0.0395505	99.77	2016-02-15	-0.02137	99.77	2016-02-15	0.032595	99.77	2016-02-15	0	99.77	2016-02-15	0
2016-02-16	0.0140698	100.67	2017-02-24	0	124.25	2016-02-16	0.0162534	100.67	2016-02-16	0.0358941	100.67	2016-02-16	0.0101648	100.67	2016-02-16	0.0129939	100.67	2016-02-16	0	100.67	2016-02-16	0.0352654	100.67	2016-02-16	0.0195264	100.67	2016-02-16	0.0887735	100.67	2016-02-16	0.0192419	100.67	2016-02-16	-0.0108226	100.67	2016-02-16	0.00746551	100.67	2016-02-16	0.0953102	100.67	2016-02-16	0.0106852	100.67	2016-02-16	0.0228891	100.67	2016-02-16	0.0303102
2016-02-17	0.0177365	100.2	2017-02-27	0	119.04	2016-02-17	0.0312091	100.2	2016-02-17	0.0326752	100.2	2016-02-17	0.0264141	100.2	2016-02-17	0.0228917	100.2	2016-02-17	0	100.2	2016-02-17	0.0282912	100.2	2016-02-17	0.00825314	100.2	2016-02-17	0.029063	100.2	2016-02-17	0.0108314	100.2	2016-02-17	0.0129732	100.2	2016-02-17	0.0233402	100.2	2016-02-17	0.0524199	100.2	2016-02-17	0.0188889	100.2	2016-02-17	0.0038633	100.2	2016-02-17	0.0236036
2016-02-18	0.0068394	99.02	2017-02-28	0	117.48	2016-02-18	0.013691	99.02	2016-02-18	0.010517	99.02	2016-02-18	0.000148104	99.02	2016-02-18	0.0113513	99.02	2016-02-18	0	99.02	2016-02-18	-0.0191292	99.02	2016-02-18	-0.0221616	99.02	2016-02-18	-0.0176843	99.02	2016-02-18	0.00121122	99.02	2016-02-18	0.012807	99.02	2016-02-18	0.0144277	99.02	2016-02-18	-0.0258665	99.02	2016-02-18	0.00657344	99.02	2016-02-18	-0.0137377	99.02	2016-02-18	-0.0471341
2016-02-19	-0.00271142	97.93	2017-03-01	0	116.27	2016-02-19	-0.0104342	97.93	2016-02-19	-0.0207114	97.93	2016-02-19	0.00155377	97.93	2016-02-19	0.000989609	97.93	2016-02-19	0	97.93	2016-02-19	0.0347953	97.93	2016-02-19	0.0235305	97.93	2016-02-19	0.0371599	97.93	2016-02-19	0.0111016	97.93	2016-02-19	-0.0133442	97.93	2016-02-19	-0.0108012	97.93	2016-02-19	0.0182461	97.93	2016-02-19	0.00758959	97.93	2016-02-19	-7.51795e-05	97.93	2016-02-19	-0.00775198
2016-02-22	0.0064858	96.38	2017-03-02	0	113.8	2016-02-22	0.008304	96.38	2016-02-22	0.0191793	96.38	2016-02-22	0.0100045	96.38	2016-02-22	0.00886269	96.38	2016-02-22	0	96.38	2016-02-22	0.00979642	96.38	2016-02-22	0.0135872	96.38	2016-02-22	0.0244369	96.38	2016-02-22	0.0166209	96.38	2016-02-22	0.0149336	96.38	2016-02-22	0.0161583	96.38	2016-02-22	0.014498	96.38	2016-02-22	0.00873237	96.38	2016-02-22	0.0113629	96.38	2016-02-22	0.0218097
2016-02-23	0.000650921	98.53	2017-03-03	0	110.94	2016-02-23	-0.00500549	98.53	2016-02-23	-0.00418286	98.53	2016-02-23	-0.00521045	98.53	2016-02-23	-0.00294551	98.53	2016-02-23	0	98.53	2016-02-23	-0.0191666	98.53	2016-02-23	-0.0094916	98.53	2016-02-23	-0.0156704	98.53	2016-02-23	-0.0136988	98.53	2016-02-23	0.00527984	98.53	2016-02-23	-0.0132666	98.53	2016-02-23	-0.00722273	98.53	2016-02-23	0.0609156	98.53	2016-02-23	-0.0123408	98.53	2016-02-23	-0.00700417
2016-02-24	0.00685537	99.62	2017-03-06	0	102.86	2016-02-24	-0.00676582	99.62	2016-02-24	-0.0112694	99.62	2016-02-24	-0.00560763	99.62	2016-02-24	-0.0098815	99.62	2016-02-24	0	99.62	2016-02-24	0.0135067	99.62	2016-02-24	0.0334927	99.62	2016-02-24	-0.00834729	99.62	2016-02-24	0.00079544	99.62	2016-02-24	-0.0397474	99.62	2016-02-24	-0.0083364	99.62	2016-02-24	0.0130317	99.62	2016-02-24	0.00576614	99.62	2016-02-24	-0.000150523	99.62	2016-02-24	0.000319438
2016-02-25	0.0155731	99.13	2017-03-07	0	105.91	2016-02-25	0.0151981	99.13	2016-02-25	0.0105848	99.13	2016-02-25	0.0153459	99.13	2016-02-25	0.017717	99.13	2016-02-25	0	99.13	2016-02-25	-0.105475	99.13	2016-02-25	-0.104044	99.13	2016-02-25	-0.105547	99.13	2016-02-25	0.00897104	99.13	2016-02-25	0.00491939	99.13	2016-02-25	0.0430978	99.13	2016-02-25	-0.105171	99.13	2016-02-25	0.0108788	99.13	2016-02-25	0.00846923	99.13	2016-02-25	0.0177276
2016-02-26	-0.0127612	98.96	2017-03-08	0	106.82	2016-02-26	-0.00368688	98.96	2016-02-26	0.0114053	98.96	2016-02-26	-0.000947695	98.96	2016-02-26	-0.000976086	98.96	2016-02-26	0	98.96	2016-02-26	-0.0132758	98.96	2016-02-26	-0.0162126	98.96	2016-02-26	-0.0614692	98.96	2016-02-26	0.00523973	98.96	2016-02-26	0.0189042	98.96	2016-02-26	0.00243733	98.96	2016-02-26	-0.0210373	98.96	2016-02-26	0.000693337	98.96	2016-02-26	-0.00328923	98.96	2016-02-26	-0.00914112
2016-02-29	-0.00669702	99.21	2017-03-09	0	104.78	2016-02-29	0	99.21	2016-02-29	0.000169248	99.21	2016-02-29	-0.00614531	99.21	2016-02-29	0.00195122	99.21	2016-02-29	0	99.21	2016-02-29	-0.0629516	99.21	2016-02-29	-0.0820259	99.21	2016-02-29	-0.104865	99.21	2016-02-29	0.0191517	99.21	2016-02-29	0.0201278	99.21	2016-02-29	0.0387123	99.21	2016-02-29	-0.0787872	99.21	2016-02-29	0.0174515	99.21	2016-02-29	-0.0188207	99.21	2016-02-29	0.00757101
2016-03-01	0.0107855	101.96	2017-03-10	0	103.78	2016-03-01	0.00859886	101.96	2016-03-01	0.0149495	101.96	2016-03-01	0.0143531	101.96	2016-03-01	-0.00390625	101.96	2016-03-01	0	101.96	2016-03-01	0.0304716	101.96	2016-03-01	0.0426268	101.96	2016-03-01	0.0239142	101.96	2016-03-01	0.0175332	101.96	2016-03-01	0.0664376	101.96	2016-03-01	0.0169186	101.96	2016-03-01	0.0190561	101.96	2016-03-01	0.00854532	101.96	2016-03-01	0.0132643	101.96	2016-03-01	0.0263622
2016-03-02	-0.00427263	100.26	2017-03-13	0	96.25	2016-03-02	-0.00289256	100.26	2016-03-02	-0.00258754	100.26	2016-03-02	-0.0192082	100.26	2016-03-02	-0.0128018	100.26	2016-03-02	0	100.26	2016-03-02	0.0588576	100.26	2016-03-02	0.059988	100.26	2016-03-02	0.0604351	100.26	2016-03-02	0.00940151	100.26	2016-03-02	-0.0188218	100.26	2016-03-02	-0.00428549	100.26	2016-03-02	0.0777358	100.26	2016-03-02	-0.0282172	100.26	2016-03-02	-0.0101408	100.26	2016-03-02	0.0217992
2016-03-03	0.00605896	101.2	2017-03-14	0	95.27	2016-03-03	-0.00622667	101.2	2016-03-03	-0.000334364	101.2	2016-03-03	0.000958172	101.2	2016-03-03	-0.00955992	101.2	2016-03-03	0	101.2	2016-03-03	-0.00681434	101.2	2016-03-03	0.0101377	101.2	2016-03-03	0.0180366	101.2	2016-03-03	0.00398457	101.2	2016-03-03	0.001998	101.2	2016-03-03	0.00379194	101.2	2016-03-03	0.0202938	101.2	2016-03-03	0.000694396	101.2	2016-03-03	0.0156224	101.2	2016-03-03	0.00864774
2016-03-04	0.000914829	100.14	2017-03-15	0	94.06	2016-03-04	-0.00548032	100.14	2016-03-04	0.0121324	100.14	2016-03-04	-0.00339459	100.14	2016-03-04	0.0145031	100.14	2016-03-04	0	100.14	2016-03-04	0.00341297	100.14	2016-03-04	-0.0159771	100.14	2016-03-04	-0.0646047	100.14	2016-03-04	0.00841485	100.14	2016-03-04	-0.00600602	100.14	2016-03-04	0.0216497	100.14	2016-03-04	0.0404648	100.14	2016-03-04	0.00650386	100.14	2016-03-04	0.00201982	100.14	2016-03-04	0.0161983
2016-03-07	-0.013255	96.94	2017-03-16	0	90.55	2016-03-07	-0.0232439	96.94	2016-03-07	0.0150021	96.94	2016-03-07	-0.0220479	96.94	2016-03-07	-0.0129034	96.94	2016-03-07	0	96.94	2016-03-07	0.0411627	96.94	2016-03-07	0.0401776	96.94	2016-03-07	0.0240723	96.94	2016-03-07	-0.0226829	96.94	2016-03-07	-0.0131381	96.94	2016-03-07	-0.0100341	96.94	2016-03-07	0.0222585	96.94	2016-03-07	-0.00900595	96.94	2016-03-07	-0.0115	96.94	2016-03-07	0.00756697
2016-03-08	-0.00231922	96.7	2017-03-17	0	89.83	2016-03-08	0.000963752	96.7	2016-03-08	-0.00448523	96.7	2016-03-08	-0.0070527	96.7	2016-03-08	-0.00762138	96.7	2016-03-08	0	96.7	2016-03-08	-0.0198135	96.7	2016-03-08	-0.0227606	96.7	2016-03-08	0.00154999	96.7	2016-03-08	-0.0147304	96.7	2016-03-08	0.0201417	96.7	2016-03-08	-0.014252	96.7	2016-03-08	-0.0294295	96.7	2016-03-08	-0.00306663	96.7	2016-03-08	-0.0167712	96.7	2016-03-08	-0.0237652
2016-03-09	0.00495658	95.11	2017-03-20	0	90.61	2016-03-09	-0.000642398	95.11	2016-03-09	0.00415971	95.11	2016-03-09	0.00387377	95.11	2016-03-09	0.00861988	95.11	2016-03-09	0	95.11	2016-03-09	-0.0236231	95.11	2016-03-09	-0.0130342	95.11	2016-03-09	-0.0325317	95.11	2016-03-09	0.0201362	95.11	2016-03-09	0.00596423	95.11	2016-03-09	0.000494845	95.11	2016-03-09	-0.0373944	95.11	2016-03-09	0.00264901	95.11	2016-03-09	0.0122251	95.11	2016-03-09	-0.00476191
2016-03-10	0.000692889	95.85	2017-03-21	0	90.15	2016-03-10	5.3549e-05	95.85	2016-03-10	0.000650936	95.85	2016-03-10	0.0125058	95.85	2016-03-10	-0.0138682	95.85	2016-03-10	0	95.85	2016-03-10	-0.0230292	95.85	2016-03-10	-0.0176475	95.85	2016-03-10	-0.0118027	95.85	2016-03-10	-0.00150565	95.85	2016-03-10	-0.0230587	95.85	2016-03-10	-0.0403823	95.85	2016-03-10	-0.0415694	95.85	2016-03-10	-0.0196857	95.85	2016-03-10	0.00197254	95.85	2016-03-10	0.0212523
2016-03-11	0.0022601	94.49	2017-03-22	0	91.68	2016-03-11	0.0166741	94.49	2016-03-11	0.0136529	94.49	2016-03-11	0.0144935	94.49	2016-03-11	0.00484556	94.49	2016-03-11	0	94.49	2016-03-11	-0.0170342	94.49	2016-03-11	0.0117995	94.49	2016-03-11	-0.00812792	94.49	2016-03-11	0.00974642	94.49	2016-03-11	0.0666914	94.49	2016-03-11	0.0319365	94.49	2016-03-11	-0.00077912	94.49	2016-03-11	0.0216331	94.49	2016-03-11	0.0159402	94.49	2016-03-11	0.0228103
2016-03-14	-0.00207541	93.35	2017-03-23	0	91.42	2016-03-14	-0.00697567	93.35	2016-03-14	0.0136273	93.35	2016-03-14	-0.00971349	93.35	2016-03-14	0.00201207	93.35	2016-03-14	0	93.35	2016-03-14	0.0314895	93.35	2016-03-14	0.036001	93.35	2016-03-14	0.0627347	93.35	2016-03-14	-0.0103744	93.35	2016-03-14	0.0289875	93.35	2016-03-14	0.00464577	93.35	2016-03-14	0.0363537	93.35	2016-03-14	0.000694589	93.35	2016-03-14	-0.010875	93.35	2016-03-14	-0.0137973
2016-03-15	0.00207541	93.9	2017-03-24	0	94.15	2016-03-15	0.0163059	93.9	2016-03-15	0.00015829	93.9	2016-03-15	-0.00687853	93.9	2016-03-15	-0.000603197	93.9	2016-03-15	-0.105088	93.9	2016-03-15	-0.00114877	93.9	2016-03-15	-0.0200007	93.9	2016-03-15	-0.0248331	93.9	2016-03-15	-0.0245481	93.9	2016-03-15	-0.01019	93.9	2016-03-15	-0.0019884	93.9	2016-03-15	0.0299856	93.9	2016-03-15	0.0129693	93.9	2016-03-15	0.012887	93.9	2016-03-15	-0.00435099
2016-03-16	0.0052385	94.54	2017-03-27	0	95.93	2016-03-16	-0.000521866	94.54	2016-03-16	0.00953026	94.54	2016-03-16	0.00523796	94.54	2016-03-16	0.00960776	94.54	2016-03-16	-0.102212	94.54	2016-03-16	-0.0238453	94.54	2016-03-16	-0.0292847	94.54	2016-03-16	-0.0206411	94.54	2016-03-16	0.00897327	94.54	2016-03-16	0.0202772	94.54	2016-03-16	0.00809453	94.54	2016-03-16	-0.0363947	94.54	2016-03-16	0.00424048	94.54	2016-03-16	0.00800775	94.54	2016-03-16	0.0204294
2016-03-17	0.00484639	92.9	2017-03-28	0	97.23	2016-03-17	-0.00345116	92.9	2016-03-17	0.0242394	92.9	2016-03-17	0.000969751	92.9	2016-03-17	0.00793655	92.9	2016-03-17	0.00782901	92.9	2016-03-17	0.0295759	92.9	2016-03-17	0.0336043	92.9	2016-03-17	0.0500626	92.9	2016-03-17	0.00203978	92.9	2016-03-17	-0.0165597	92.9	2016-03-17	-0.0207804	92.9	2016-03-17	0.0305424	92.9	2016-03-17	0.00829203	92.9	2016-03-17	0.0158984	92.9	2016-03-17	0.0141405
2016-03-18	0.00754275	91.92	2017-03-29	0	97.64	2016-03-18	0.0160045	91.92	2016-03-18	0.0246366	91.92	2016-03-18	0.00986765	91.92	2016-03-18	-0.0177455	91.92	2016-03-18	0.0582576	91.92	2016-03-18	0.0447002	91.92	2016-03-18	0.0366755	91.92	2016-03-18	0.0950327	91.92	2016-03-18	0.00482786	91.92	2016-03-18	0.035539	91.92	2016-03-18	0.0178145	91.92	2016-03-18	0.035319	91.92	2016-03-18	0.0130457	91.92	2016-03-18	0.00680915	91.92	2016-03-18	0.0117254
2016-03-21	0.0015831	87.83	2017-03-30	0	97.84	2016-03-21	0.000978953	87.83	2016-03-21	0.0140837	87.83	2016-03-21	-0.00495875	87.83	2016-03-21	0.00100533	87.83	2016-03-21	0.0459024	87.83	2016-03-21	0.0248259	87.83	2016-03-21	0.0286709	87.83	2016-03-21	0.0956465	87.83	2016-03-21	-0.00431856	87.83	2016-03-21	-0.00179212	87.83	2016-03-21	0.00460982	87.83	2016-03-21	0.0262115	87.83	2016-03-21	0.00146872	87.83	2016-03-21	-0.00492113	87.83	2016-03-21	0.00608746
2016-03-22	-0.00239825	88.34	2017-03-31	0	97.44	2016-03-22	0.000823638	88.34	2016-03-22	-0.00546167	88.34	2016-03-22	0.00340716	88.34	2016-03-22	0.00240867	88.34	2016-03-22	-0.00705183	88.34	2016-03-22	0.0231833	88.34	2016-03-22	0.0173453	88.34	2016-03-22	-0.0246821	88.34	2016-03-22	0.0134027	88.34	2016-03-22	0.0107048	88.34	2016-03-22	0.00605914	88.34	2016-03-22	0.0556817	88.34	2016-03-22	0.00678149	88.34	2016-03-22	-0.00181534	88.34	2016-03-22	-0.00470069
2016-03-23	0.00239825	93.03	2017-04-03	0	98.06	2016-03-23	0.00318521	93.03	2016-03-23	-0.0168673	93.03	2016-03-23	-0.00682597	93.03	2016-03-23	0.0143315	93.03	2016-03-23	0.00488733	93.03	2016-03-23	-0.0104713	93.03	2016-03-23	-0.00132363	93.03	2016-03-23	0.0351359	93.03	2016-03-23	-0.00731126	93.03	2016-03-23	-0.00266548	93.03	2016-03-23	0.00130527	93.03	2016-03-23	-0.0224358	93.03	2016-03-23	0.0165597	93.03	2016-03-23	0.00579754	93.03	2016-03-23	-0.00110926
2016-03-24	-0.0148434	92.74	2017-04-04	0	99.01	2016-03-24	-0.00390585	92.74	2016-03-24	-0.00558534	92.74	2016-03-24	-0.0397926	92.74	2016-03-24	-0.0149331	92.74	2016-03-24	0.0496668	92.74	2016-03-24	0.00315292	92.74	2016-03-24	-0.0254876	92.74	2016-03-24	-0.021868	92.74	2016-03-24	-0.011196	92.74	2016-03-24	-0.000890076	92.74	2016-03-24	-0.0257653	92.74	2016-03-24	-0.0304902	92.74	2016-03-24	0.00377285	92.74	2016-03-24	-0.007689	92.74	2016-03-24	-0.000555093
2016-03-29	0.0125811	101.73	2017-04-05	0	99.28	2016-03-29	0.0126895	101.73	2016-03-29	-0.00942973	101.73	2016-03-29	0.0213084	101.73	2016-03-29	0.0169074	101.73	2016-03-29	-0.0496668	101.73	2016-03-29	-0.0282009	101.73	2016-03-29	-0.0178209	101.73	2016-03-29	-0.0546106	101.73	2016-03-29	0.00408581	101.73	2016-03-29	-0.00356825	101.73	2016-03-29	0.00467369	101.73	2016-03-29	-0.0243745	101.73	2016-03-29	0.00272321	101.73	2016-03-29	0.00617039	101.73	2016-03-29	0.0341144
2016-03-30	0.00991624	104.42	2017-04-06	0	98.68	2016-03-30	0.0103691	104.42	2016-03-30	-0.0177296	104.42	2016-03-30	-0.00098638	104.42	2016-03-30	0.00981362	104.42	2016-03-30	0.0532686	104.42	2016-03-30	0.0329117	104.42	2016-03-30	0.0339938	104.42	2016-03-30	0.0554606	104.42	2016-03-30	0.0029264	104.42	2016-03-30	0.0106668	104.42	2016-03-30	-0.00149988	104.42	2016-03-30	0.0281513	104.42	2016-03-30	0.00297408	104.42	2016-03-30	0.00202429	104.42	2016-03-30	-0.0137784
2016-03-31	-0.00656979	104.69	2017-04-07	0	99.77	2016-03-31	-0.00418527	104.69	2016-03-31	-0.0128367	104.69	2016-03-31	-0.0027366	104.69	2016-03-31	-0.00587661	104.69	2016-03-31	-0.0228581	104.69	2016-03-31	0.0103897	104.69	2016-03-31	-0.00267738	104.69	2016-03-31	0.0201857	104.69	2016-03-31	-0.0108579	104.69	2016-03-31	-0.0142478	104.69	2016-03-31	-0.0272183	104.69	2016-03-31	0.00785121	104.69	2016-03-31	-0.00582715	104.69	2016-03-31	-0.0110386	104.69	2016-03-31	0.00758811
2016-04-01	0.00724233	107.18	2017-04-10	0	106.24	2016-04-01	0.0121043	107.18	2016-04-01	0.000157542	107.18	2016-04-01	0.0073566	107.18	2016-04-01	-0.0148444	107.18	2016-04-01	-0.0223176	107.18	2016-04-01	-0.00986765	107.18	2016-04-01	-0.0107818	107.18	2016-04-01	-0.022312	107.18	2016-04-01	-0.000770911	107.18	2016-04-01	-0.0108207	107.18	2016-04-01	-0.023759	107.18	2016-04-01	-0.0171472	107.18	2016-04-01	-0.011363	107.18	2016-04-01	0.00379009	107.18	2016-04-01	0.021104
2016-04-04	0.00456132	108.35	2017-04-11	0	106.96	2016-04-04	0.00433386	108.35	2016-04-04	-0.00489539	108.35	2016-04-04	-0.00492369	108.35	2016-04-04	0	108.35	2016-04-04	0	108.35	2016-04-04	0	108.35	2016-04-04	0	108.35	2016-04-04	0	108.35	2016-04-04	-0.0104659	108.35	2016-04-04	0.0294796	108.35	2016-04-04	0.00594927	108.35	2016-04-04	0	108.35	2016-04-04	0.00641573	108.35	2016-04-04	0.00319582	108.35	2016-04-04	0.00684934
2016-04-05	0.00662593	109.61	2017-04-12	0	110.06	2016-04-05	0.00540341	109.61	2016-04-05	0.00544659	109.61	2016-04-05	-0.00647547	109.61	2016-04-05	-0.0181091	109.61	2016-04-05	0.0275587	109.61	2016-04-05	0.0165635	109.61	2016-04-05	0.0227739	109.61	2016-04-05	0.0445443	109.61	2016-04-05	-0.0253877	109.61	2016-04-05	-0.0231533	109.61	2016-04-05	-0.0156487	109.61	2016-04-05	0.0229109	109.61	2016-04-05	-0.00799323	109.61	2016-04-05	-0.00399637	109.61	2016-04-05	-0.0121502
2016-04-06	0.00446656	110.75	2017-04-13	0	113.29	2016-04-06	-0.000840814	110.75	2016-04-06	0.00705996	110.75	2016-04-06	0.00670325	110.75	2016-04-06	0.00263612	110.75	2016-04-06	-0.00366589	110.75	2016-04-06	0.00358699	110.75	2016-04-06	0.01185	110.75	2016-04-06	0.0101277	110.75	2016-04-06	0.0188722	110.75	2016-04-06	0.000900495	110.75	2016-04-06	0.000531491	110.75	2016-04-06	-0.0153299	110.75	2016-04-06	0.00694857	110.75	2016-04-06	0.0240265	110.75	2016-04-06	0.00397826
2016-04-07	-0.000662091	110.44	2017-04-18	0	116.04	2016-04-07	-0.00769903	110.44	2016-04-07	-0.00729615	110.44	2016-04-07	-0.00250846	110.44	2016-04-07	-0.0044652	110.44	2016-04-07	-0.0282009	110.44	2016-04-07	-0.0322273	110.44	2016-04-07	-0.0305672	110.44	2016-04-07	-0.0512721	110.44	2016-04-07	-0.00209397	110.44	2016-04-07	-0.0366677	110.44	2016-04-07	0.00494701	110.44	2016-04-07	-0.00206186	110.44	2016-04-07	-0.0048458	110.44	2016-04-07	-0.0125167	110.44	2016-04-07	-0.0109116
2016-04-08	-0.000795088	108.93	2017-04-19	0	116.45	2016-04-08	9.97208e-05	108.93	2016-04-08	0.00690524	108.93	2016-04-08	0.0115022	108.93	2016-04-08	0.0131355	108.93	2016-04-08	-0.0251379	108.93	2016-04-08	-0.00902102	108.93	2016-04-08	-0.00677051	108.93	2016-04-08	-0.0192767	108.93	2016-04-08	0.00496603	108.93	2016-04-08	0.0230744	108.93	2016-04-08	0.0134794	108.93	2016-04-08	-0.0328701	108.93	2016-04-08	0.00432306	108.93	2016-04-08	0.00344877	108.93	2016-04-08	0.00373932
2016-04-11	-0.00731792	108.78	2017-04-20	0	119.7	2016-04-11	-0.00529895	108.78	2016-04-11	0.000234567	108.78	2016-04-11	-0.00762815	108.78	2016-04-11	0.00180524	108.78	2016-04-11	0.0256775	108.78	2016-04-11	0.0205758	108.78	2016-04-11	0.0188431	108.78	2016-04-11	0.0167278	108.78	2016-04-11	-0.00339515	108.78	2016-04-11	0.00545952	108.78	2016-04-11	-0.0203766	108.78	2016-04-11	0.0130675	108.78	2016-04-11	-0.00695222	108.78	2016-04-11	-0.00236975	108.78	2016-04-11	-0.00507819
2016-04-12	0.00590286	109.3	2017-04-21	0	118.84	2016-04-12	0.00345251	109.3	2016-04-12	0.0121223	109.3	2016-04-12	0.0124319	109.3	2016-04-12	0.00499751	109.3	2016-04-12	0.0437949	109.3	2016-04-12	-0.0152594	109.3	2016-04-12	0.00531916	109.3	2016-04-12	0.0465393	109.3	2016-04-12	0.0035255	109.3	2016-04-12	-0.0360316	109.3	2016-04-12	-0.00498133	109.3	2016-04-12	-0.0496326	109.3	2016-04-12	0.00157832	109.3	2016-04-12	0.0158349	109.3	2016-04-12	-0.000267989
2016-04-13	0.0017685	108.07	2017-04-24	0	116.14	2016-04-13	0.0046346	108.07	2016-04-13	0.0128163	108.07	2016-04-13	0.00574907	108.07	2016-04-13	0.00497266	108.07	2016-04-13	-0.00465719	108.07	2016-04-13	0.0215062	108.07	2016-04-13	0.0131754	108.07	2016-04-13	-0.00162536	108.07	2016-04-13	0.0208959	108.07	2016-04-13	0.0287456	108.07	2016-04-13	0.0270953	108.07	2016-04-13	0.0171819	108.07	2016-04-13	-0.00447841	108.07	2016-04-13	0.0128671	108.07	2016-04-13	0.0264496
2016-04-14	-0.00416096	106.87	2017-04-25	0	116.64	2016-04-14	-0.00498431	106.87	2016-04-14	-0.00221383	106.87	2016-04-14	-0.00559933	106.87	2016-04-14	0.0128144	106.87	2016-04-14	0.000518538	106.87	2016-04-14	0.00207361	106.87	2016-04-14	0.00130804	106.87	2016-04-14	0.0161359	106.87	2016-04-14	-0.00884678	106.87	2016-04-14	-0.0064191	106.87	2016-04-14	-0.0129282	106.87	2016-04-14	0.0211591	106.87	2016-04-14	0.0017147	106.87	2016-04-14	0.00334775	106.87	2016-04-14	-0.017378
2016-04-15	0.00163989	106.41	2017-04-26	0	115.83	2016-04-15	0.00870631	106.41	2016-04-15	0.00213757	106.41	2016-04-15	0.00924069	106.41	2016-04-15	0.00293399	106.41	2016-04-15	0.00517064	106.41	2016-04-15	-0.00207361	106.41	2016-04-15	0	106.41	2016-04-15	-0.0141046	106.41	2016-04-15	-0.00335398	106.41	2016-04-15	-0.000920387	106.41	2016-04-15	-0.0051124	106.41	2016-04-15	0.00883242	106.41	2016-04-15	0.00381454	106.41	2016-04-15	-0.0045361	106.41	2016-04-15	0.015026
2016-04-18	0.00587263	104.66	2017-04-27	0	116.4	2016-04-18	0.0044975	104.66	2016-04-18	0.00638543	104.66	2016-04-18	0.0109186	104.66	2016-04-18	-0.0039139	104.66	2016-04-18	-0.0234814	104.66	2016-04-18	-0.0241608	104.66	2016-04-18	0	104.66	2016-04-18	-0.04567	104.66	2016-04-18	0.00386898	104.66	2016-04-18	0.0182487	104.66	2016-04-18	0.00458474	104.66	2016-04-18	-0.0292669	104.66	2016-04-18	-0.000262605	104.66	2016-04-18	0.0068312	104.66	2016-04-18	0.00755901
2016-04-19	-0.00277747	105.19	2017-04-28	0	117.49	2016-04-19	-0.00593503	105.19	2016-04-19	0.00536559	105.19	2016-04-19	0.00293062	105.19	2016-04-19	0.0145988	105.19	2016-04-19	-0.00264341	105.19	2016-04-19	0.00159363	105.19	2016-04-19	0	105.19	2016-04-19	-0.00553782	105.19	2016-04-19	0.0140595	105.19	2016-04-19	0	105.19	2016-04-19	0.00945551	105.19	2016-04-19	0.0118813	105.19	2016-04-19	0.0094106	105.19	2016-04-19	0.00360586	105.19	2016-04-19	-0.0130687
2016-04-20	0.000308989	104.54	2017-05-02	0	119.06	2016-04-20	-4.96069e-05	104.54	2016-04-20	-0.0160307	104.54	2016-04-20	0.000146306	104.54	2016-04-20	-0.0136189	104.54	2016-04-20	-0.0821625	104.54	2016-04-20	-0.0445	104.54	2016-04-20	0	104.54	2016-04-20	-0.0671334	104.54	2016-04-20	0.00645204	104.54	2016-04-20	-0.00180996	104.54	2016-04-20	0.00139324	104.54	2016-04-20	-0.0540473	104.54	2016-04-20	-0.0161304	104.54	2016-04-20	-0.00284199	104.54	2016-04-20	0
2016-04-21	-0.0022534	105.11	2017-05-03	0	120.05	2016-04-21	-0.00786896	105.11	2016-04-21	0.00130114	105.11	2016-04-21	0.00736074	105.11	2016-04-21	-0.0235865	105.11	2016-04-21	-0.0321195	105.11	2016-04-21	-0.019614	105.11	2016-04-21	0	105.11	2016-04-21	-0.0534837	105.11	2016-04-21	-0.00442339	105.11	2016-04-21	-0.00818558	105.11	2016-04-21	0.0124526	105.11	2016-04-21	-0.0148433	105.11	2016-04-21	0.000264375	105.11	2016-04-21	-0.0021542	105.11	2016-04-21	-0.0108452
2016-04-22	0.00335615	99.49	2017-05-04	0	118.23	2016-04-22	0.00374299	99.49	2016-04-22	0.00236831	99.49	2016-04-22	0.00130615	99.49	2016-04-22	-0.018624	99.49	2016-04-22	0.0182304	99.49	2016-04-22	0.00676822	99.49	2016-04-22	0	99.49	2016-04-22	0.0167268	99.49	2016-04-22	0.0110846	99.49	2016-04-22	0	99.49	2016-04-22	-0.000171895	99.49	2016-04-22	0.00725887	99.49	2016-04-22	0.0010568	99.49	2016-04-22	0.00312555	99.49	2016-04-22	0.0105821
2016-04-25	-0.00233929	92.07	2017-05-05	0	116.6	2016-04-25	-9.96314e-05	92.07	2016-04-25	-0.00229183	92.07	2016-04-25	-0.00808188	92.07	2016-04-25	0.00102114	92.07	2016-04-25	0.0416608	92.07	2016-04-25	0.0056054	92.07	2016-04-25	0	92.07	2016-04-25	-0.0283605	92.07	2016-04-25	-0.0133672	92.07	2016-04-25	0.00455582	92.07	2016-04-25	0.0080473	92.07	2016-04-25	-0.0149571	92.07	2016-04-25	0.00644866	92.07	2016-04-25	-0.00828667	92.07	2016-04-25	-0.0058063
2016-04-26	0.0255652	92.58	2017-05-08	0	107.27	2016-04-26	0.0140492	92.58	2016-04-26	0.0188649	92.58	2016-04-26	0.0139385	92.58	2016-04-26	-0.0114967	92.58	2016-04-26	0.00612986	92.58	2016-04-26	0.00167551	92.58	2016-04-26	0	92.58	2016-04-26	0.0178792	92.58	2016-04-26	0.00884738	92.58	2016-04-26	0.00453516	92.58	2016-04-26	-0.00701637	92.58	2016-04-26	0.00462607	92.58	2016-04-26	0.00288185	92.58	2016-04-26	0.00953415	92.58	2016-04-26	0.010008
2016-04-27	0.00639748	89.81	2017-05-09	0	105.52	2016-04-27	0.0167089	89.81	2016-04-27	0.0284127	89.81	2016-04-27	0.0347159	89.81	2016-04-27	0.00781575	89.81	2016-04-27	-0.0111733	89.81	2016-04-27	-0.0100954	89.81	2016-04-27	0	89.81	2016-04-27	-0.0154443	89.81	2016-04-27	0.0161022	89.81	2016-04-27	0.0259059	89.81	2016-04-27	0.00394207	89.81	2016-04-27	-0.00888551	89.81	2016-04-27	0.00872572	89.81	2016-04-27	0.0140305	89.81	2016-04-27	-0.0233309
2016-04-28	-0.00398825	87.71	2017-05-10	0.0931803	105.15	2016-04-28	-0.00673762	87.71	2016-04-28	-0.0167725	87.71	2016-04-28	-0.0172073	87.71	2016-04-28	-0.0084354	87.71	2016-04-28	0.00839166	87.71	2016-04-28	-0.00792307	87.71	2016-04-28	-0.0550844	87.71	2016-04-28	0.0306537	87.71	2016-04-28	-0.00883035	87.71	2016-04-28	0.00264201	87.71	2016-04-28	-0.0471067	87.71	2016-04-28	-0.0117097	87.71	2016-04-28	-0.00506988	87.71	2016-04-28	-0.00864262	87.71	2016-04-28	-0.0156802
2016-04-29	-0.00146205	85.61	2017-05-11	0	105.24	2016-04-29	0.00315634	85.61	2016-04-29	0	85.61	2016-04-29	-0.00454417	85.61	2016-04-29	-0.0139397	85.61	2016-04-29	-0.0027894	85.61	2016-04-29	-0.00855925	85.61	2016-04-29	-0.01531	85.61	2016-04-29	-0.0185675	85.61	2016-04-29	-0.000499813	85.61	2016-04-29	-0.0303595	85.61	2016-04-29	-0.0210191	85.61	2016-04-29	0.00937873	85.61	2016-04-29	-0.0161601	85.61	2016-04-29	-0.00269031	85.61	2016-04-29	-0.0049167
2016-05-02	0.003694	81.34	2017-05-12	0	102.16	2016-05-02	0.00988985	81.34	2016-05-02	-0.00587777	81.34	2016-05-02	0.00927933	81.34	2016-05-02	0	81.34	2016-05-02	0	81.34	2016-05-02	0	81.34	2016-05-02	0	81.34	2016-05-02	0	81.34	2016-05-02	0.0105676	81.34	2016-05-02	-0.00363306	81.34	2016-05-02	-0.00661402	81.34	2016-05-02	0	81.34	2016-05-02	-0.00278533	81.34	2016-05-02	0.00825484	81.34	2016-05-02	0.00164159
2016-05-03	0.00624014	80.19	2017-05-15	0	93.63	2016-05-03	0.0061736	80.19	2016-05-03	-0.0114073	80.19	2016-05-03	0.0035894	80.19	2016-05-03	-0.00230729	80.19	2016-05-03	0.0199122	80.19	2016-05-03	0.0343599	80.19	2016-05-03	0.0290276	80.19	2016-05-03	0.0441801	80.19	2016-05-03	-0.056344	80.19	2016-05-03	-0.00914083	80.19	2016-05-03	-0.0128005	80.19	2016-05-03	0.0325263	80.19	2016-05-03	0.00806936	80.19	2016-05-03	-0.000137024	80.19	2016-05-03	-0.00989019
2016-05-04	0.00556607	79.9	2017-05-16	0	93.26	2016-05-04	0.0045222	79.9	2016-05-04	-0.0121499	79.9	2016-05-04	-0.00641367	79.9	2016-05-04	0.00481828	79.9	2016-05-04	0.0114349	79.9	2016-05-04	-0.0022173	79.9	2016-05-04	-0.010959	79.9	2016-05-04	-0.0083103	79.9	2016-05-04	-0.0269193	79.9	2016-05-04	0.0118669	79.9	2016-05-04	-0.00580472	79.9	2016-05-04	-0.00377217	79.9	2016-05-04	0.00236873	79.9	2016-05-04	-0.0056342	79.9	2016-05-04	-0.00971016
2016-05-05	0.00898456	80.38	2017-05-17	0	92.79	2016-05-05	0.00653288	80.38	2016-05-05	0.00905052	80.38	2016-05-05	0.00542962	80.38	2016-05-05	0.00437911	80.38	2016-05-05	-0.401682	80.38	2016-05-05	0.0397115	80.38	2016-05-05	0	80.38	2016-05-05	0.00231535	80.38	2016-05-05	0.00509453	80.38	2016-05-05	-0.0304031	80.38	2016-05-05	0.0143565	80.38	2016-05-05	0.00151057	80.38	2016-05-05	-0.0109695	80.38	2016-05-05	0.0405105	80.38	2016-05-05	0.00306194
2016-05-06	0.00886293	79.64	2017-05-18	0	92.49	2016-05-06	0.0101872	79.64	2016-05-06	0.00889431	79.64	2016-05-06	0.00868231	79.64	2016-05-06	0.0173272	79.64	2016-05-06	-0.0320619	79.64	2016-05-06	-0.0531195	79.64	2016-05-06	-0.0743199	79.64	2016-05-06	-0.0507579	79.64	2016-05-06	-0.00254402	79.64	2016-05-06	-0.0284649	79.64	2016-05-06	0.000185099	79.64	2016-05-06	-0.0427893	79.64	2016-05-06	0.00305182	79.64	2016-05-06	0.0265742	79.64	2016-05-06	0.00664822
2016-05-09	0.000249698	79.39	2017-05-19	0	89.92	2016-05-09	0.00247242	79.39	2016-05-09	-0.0087429	79.39	2016-05-09	-0.00328201	79.39	2016-05-09	0.00428528	79.39	2016-05-09	-0.0374512	79.39	2016-05-09	-0.0448609	79.39	2016-05-09	-0.0470854	79.39	2016-05-09	-0.0789484	79.39	2016-05-09	0.0143753	79.39	2016-05-09	-0.012591	79.39	2016-05-09	0.00645699	79.39	2016-05-09	-0.0405923	79.39	2016-05-09	0.0093625	79.39	2016-05-09	-0.00542707	79.39	2016-05-09	-0.00221117
2016-05-10	0.0166712	79.5	2017-05-22	0	84.05	2016-05-10	0.0129613	79.5	2016-05-10	0.0196393	79.5	2016-05-10	0.0189835	79.5	2016-05-10	-0.000407332	79.5	2016-05-10	-0.0104622	79.5	2016-05-10	0.0111145	79.5	2016-05-10	0	79.5	2016-05-10	-0.0116527	79.5	2016-05-10	0.0122153	79.5	2016-05-10	0.011628	79.5	2016-05-10	0.0212871	79.5	2016-05-10	-0.000820681	79.5	2016-05-10	0.00458326	79.5	2016-05-10	0.0116576	79.5	2016-05-10	0.0137403
2016-05-11	-0.0104075	80.09	2017-05-23	0	87.32	2016-05-11	-0.0144067	80.09	2016-05-11	-0.0128494	80.09	2016-05-11	-0.0051605	80.09	2016-05-11	-0.00101906	80.09	2016-05-11	-0.00527242	80.09	2016-05-11	-0.0087643	80.09	2016-05-11	-0.0172553	80.09	2016-05-11	-0.0286429	80.09	2016-05-11	-0.00720606	80.09	2016-05-11	0.0368836	80.09	2016-05-11	-0.00108069	80.09	2016-05-11	-0.000821355	80.09	2016-05-11	0.00287019	80.09	2016-05-11	-0.0161377	80.09	2016-05-11	-0.0190115
2016-05-12	0.0127783	80.81	2017-05-24	0	88.62	2016-05-12	0.0169331	80.81	2016-05-12	0.0106201	80.81	2016-05-12	0.00241155	80.81	2016-05-12	-0.0053159	80.81	2016-05-12	-0.0186755	80.81	2016-05-12	0.0145648	80.81	2016-05-12	0.0203609	80.81	2016-05-12	0.0152342	80.81	2016-05-12	0.000788644	80.81	2016-05-12	-0.00652075	80.81	2016-05-12	-0.00469654	80.81	2016-05-12	-0.0194986	80.81	2016-05-12	-0.000781963	80.81	2016-05-12	-0.000325425	80.81	2016-05-12	0.0121649
2016-05-13	-0.0115798	80.49	2017-05-25	0	91.44	2016-05-13	-0.0185208	80.49	2016-05-13	-0.0172586	80.49	2016-05-13	-0.00648994	80.49	2016-05-13	0	80.49	2016-05-13	0.00358423	80.49	2016-05-13	-0.00988093	80.49	2016-05-13	-0.00310559	80.49	2016-05-13	-0.0135909	80.49	2016-05-13	-0.00249951	80.49	2016-05-13	-0.000935016	80.49	2016-05-13	-0.00163088	80.49	2016-05-13	0.00751256	80.49	2016-05-13	0.00130293	80.49	2016-05-13	-0.0090238	80.49	2016-05-13	-0.0102197
2016-05-16	0.00350451	78.73	2017-05-26	0	95.64	2016-05-16	0.00814507	78.73	2016-05-16	0.0151734	78.73	2016-05-16	0.00690277	78.73	2016-05-16	0.00470397	78.73	2016-05-16	0.0308259	78.73	2016-05-16	0.00698489	78.73	2016-05-16	0.00928799	78.73	2016-05-16	0.0232632	78.73	2016-05-16	0.0150339	78.73	2016-05-16	-0.000935892	78.73	2016-05-16	-0.00490865	78.73	2016-05-16	0.0156769	78.73	2016-05-16	0.00816966	78.73	2016-05-16	0.0132461	78.73	2016-05-16	0.0135119
2016-05-17	-0.00594429	79.53	2017-05-29	0	96.49	2016-05-17	-0.00992252	79.53	2016-05-17	-0.0118487	79.53	2016-05-17	-0.00254847	79.53	2016-05-17	-0.00778373	79.53	2016-05-17	-0.00783635	79.53	2016-05-17	0.00520684	79.53	2016-05-17	0.00920252	79.53	2016-05-17	0.0326173	79.53	2016-05-17	0.0054348	79.53	2016-05-17	-0.0198588	79.53	2016-05-17	-0.0126549	79.53	2016-05-17	-0.00698298	79.53	2016-05-17	-0.0109078	79.53	2016-05-17	-0.00227133	79.53	2016-05-17	-0.0221554
2016-05-18	0.000206992	80.87	2017-05-30	0	99.5	2016-05-18	0.0025249	80.87	2016-05-18	-0.0119144	80.87	2016-05-18	-0.00476998	80.87	2016-05-18	-0.0095042	80.87	2016-05-18	-0.0456047	80.87	2016-05-18	-0.0145309	80.87	2016-05-18	0.0211488	80.87	2016-05-18	-0.0558805	80.87	2016-05-18	-0.000129057	80.87	2016-05-18	0.00950577	80.87	2016-05-18	-0.0180655	80.87	2016-05-18	-0.0442457	80.87	2016-05-18	-0.00458026	80.87	2016-05-18	0.00266018	80.87	2016-05-18	0.00586348
2016-05-19	-0.0111975	80.33	2017-05-31	0	100.55	2016-05-19	-0.0144402	80.33	2016-05-19	-0.0224659	80.33	2016-05-19	-0.00500175	80.33	2016-05-19	-0.00792001	80.33	2016-05-19	0.0127274	80.33	2016-05-19	0.00117028	80.33	2016-05-19	-0.0257395	80.33	2016-05-19	0.0349592	80.33	2016-05-19	0.000387122	80.33	2016-05-19	-0.00284226	80.33	2016-05-19	0.00225268	80.33	2016-05-19	0.0102873	80.33	2016-05-19	-0.000787298	80.33	2016-05-19	-0.00188086	80.33	2016-05-19	-0.00558349
2016-05-20	0.00492735	81.08	2017-06-01	0	99.35	2016-05-20	0.00778691	81.08	2016-05-20	-0.00540182	81.08	2016-05-20	0.0071476	81.08	2016-05-20	0.0116498	81.08	2016-05-20	0.000902935	81.08	2016-05-20	0.0133606	81.08	2016-05-20	0.010679	81.08	2016-05-20	0.0219559	81.08	2016-05-20	0.0157443	81.08	2016-05-20	0.0160003	81.08	2016-05-20	0.0200489	81.08	2016-05-20	0.0219326	81.08	2016-05-20	0.0143362	81.08	2016-05-20	0.00311123	81.08	2016-05-20	0.0185833
2016-05-23	-0.00229363	84.39	2017-06-02	0	98.64	2016-05-23	-0.00263604	84.39	2016-05-23	0.00149037	84.39	2016-05-23	-0.0165235	84.39	2016-05-23	-0.00789041	84.39	2016-05-23	-0.00361664	84.39	2016-05-23	-0.00520684	84.39	2016-05-23	0.00303031	84.39	2016-05-23	0.00361291	84.39	2016-05-23	-0.00522061	84.39	2016-05-23	-0.015052	84.39	2016-05-23	0.00238642	84.39	2016-05-23	0.00499377	84.39	2016-05-23	-0.00324023	84.39	2016-05-23	-0.00259202	84.39	2016-05-23	-0.0110529
2016-05-24	0.00603552	84.38	2017-06-05	0	105.35	2016-05-24	0.0118078	84.38	2016-05-24	-0.000627254	84.38	2016-05-24	0.0049788	84.38	2016-05-24	0.00664868	84.38	2016-05-24	-0.0164387	84.38	2016-05-24	-0.0122558	84.38	2016-05-24	-0.0214075	84.38	2016-05-24	-0.0250404	84.38	2016-05-24	0.00826398	84.38	2016-05-24	0.0280392	84.38	2016-05-24	0.0264173	84.38	2016-05-24	-0.0235206	84.38	2016-05-24	0.0095608	84.38	2016-05-24	-0.0167499	84.38	2016-05-24	0.0189905
2016-05-25	-0.000539632	84.23	2017-06-06	0	112.19	2016-05-25	-0.00163166	84.23	2016-05-25	0.0106102	84.23	2016-05-25	6.99472e-05	84.23	2016-05-25	-0.00352661	84.23	2016-05-25	-0.00276625	84.23	2016-05-25	-0.00529881	84.23	2016-05-25	-0.00464757	84.23	2016-05-25	0.00841667	84.23	2016-05-25	0.00479981	84.23	2016-05-25	0.0119104	84.23	2016-05-25	0.00124922	84.23	2016-05-25	-0.00767922	84.23	2016-05-25	-0.00451061	84.23	2016-05-25	0.00171402	84.23	2016-05-25	-0.00683904
2016-05-26	0.00290228	83.85	2017-06-07	0	117.96	2016-05-26	-0.00177454	83.85	2016-05-26	0.00348608	83.85	2016-05-26	-0.000979706	83.85	2016-05-26	0.00228334	83.85	2016-05-26	0.0486582	83.85	2016-05-26	-0.00770374	83.85	2016-05-26	0	83.85	2016-05-26	0.023299	83.85	2016-05-26	0.00502766	83.85	2016-05-26	0	83.85	2016-05-26	-0.00124922	83.85	2016-05-26	0.00128397	83.85	2016-05-26	0.00592404	83.85	2016-05-26	0.0156845	83.85	2016-05-26	0.00547497
2016-05-27	-0.00602124	84.11	2017-06-08	0	121.46	2016-05-27	0.00219437	84.11	2016-05-27	-0.000696244	84.11	2016-05-27	0.0020982	84.11	2016-05-27	0.00145033	84.11	2016-05-27	0.0277555	84.11	2016-05-27	0.0124152	84.11	2016-05-27	0.0138784	84.11	2016-05-27	-0.0159921	84.11	2016-05-27	-0.004146	84.11	2016-05-27	-0.00456413	84.11	2016-05-27	0.000357079	84.11	2016-05-27	0.0431119	84.11	2016-05-27	-0.0019279	84.11	2016-05-27	0.00291366	84.11	2016-05-27	0.00408664
2016-05-30	0	82.81	2017-06-09	0	121.37	2016-05-30	0	82.81	2016-05-30	0	82.81	2016-05-30	0	82.81	2016-05-30	0	82.81	2016-05-30	0.0110592	82.81	2016-05-30	-0.0159909	82.81	2016-05-30	0.0151979	82.81	2016-05-30	-0.00469117	82.81	2016-05-30	0	82.81	2016-05-30	-0.0156757	82.81	2016-05-30	0.00498577	82.81	2016-05-30	-0.0144422	82.81	2016-05-30	-0.00244735	82.81	2016-05-30	0	82.81	2016-05-30	0
2016-05-31	-0.0162079	84.93	2017-06-12	0	123.13	2016-05-31	-0.00819504	84.93	2016-05-31	-0.0240447	84.93	2016-05-31	-0.00884216	84.93	2016-05-31	0.00124147	84.93	2016-05-31	0.0316429	84.93	2016-05-31	0.0363463	84.93	2016-05-31	0.0341026	84.93	2016-05-31	0.0951202	84.93	2016-05-31	-0.00834392	84.93	2016-05-31	-0.0112151	84.93	2016-05-31	-0.00498577	84.93	2016-05-31	0.0343171	84.93	2016-05-31	0.00411841	84.93	2016-05-31	-0.00817974	84.93	2016-05-31	-0.0114849
2016-06-01	0.00780084	84.98	2017-06-13	0	125.44	2016-06-01	0.00702842	84.98	2016-06-01	0.00205892	84.98	2016-06-01	-0.00282346	84.98	2016-06-01	0.00905729	84.98	2016-06-01	0.0448793	84.98	2016-06-01	0.00344828	84.98	2016-06-01	0.0072622	84.98	2016-06-01	-0.00333096	84.98	2016-06-01	0.00997924	84.98	2016-06-01	-0.0189759	84.98	2016-06-01	-0.00142908	84.98	2016-06-01	0.00839837	84.98	2016-06-01	-0.00502158	84.98	2016-06-01	0.0207084	84.98	2016-06-01	0.00712527
2016-06-02	-0.00105062	85.77	2017-06-14	0	125.51	2016-06-02	-0.00369548	85.77	2016-06-02	0.00347469	85.77	2016-06-02	-0.00951712	85.77	2016-06-02	0.00978801	85.77	2016-06-02	-0.0102403	85.77	2016-06-02	0.00686109	85.77	2016-06-02	0.0214754	85.77	2016-06-02	0.00522939	85.77	2016-06-02	0.00263604	85.77	2016-06-02	0.00477784	85.77	2016-06-02	-0.0115068	85.77	2016-06-02	0.0126634	85.77	2016-06-02	0.000387172	85.77	2016-06-02	0.000765892	85.77	2016-06-02	0.00653241
2016-06-03	0.00457264	87.09	2017-06-15	0	126.61	2016-06-03	0.00840027	87.09	2016-06-03	0.00416946	87.09	2016-06-03	0.000713369	87.09	2016-06-03	-0.00386297	87.09	2016-06-03	0.0157112	87.09	2016-06-03	-0.00114025	87.09	2016-06-03	0.00564973	87.09	2016-06-03	0.00661628	87.09	2016-06-03	0.00275413	87.09	2016-06-03	-0.0329487	87.09	2016-06-03	-0.0358989	87.09	2016-06-03	-0.00473	87.09	2016-06-03	-0.0139026	87.09	2016-06-03	0.00540834	87.09	2016-06-03	-0.0136577
2016-06-06	0.00200703	86.56	2017-06-16	0	126.88	2016-06-06	0.00120756	86.56	2016-06-06	0.0348693	86.56	2016-06-06	0.000784118	86.56	2016-06-06	0.00142494	86.56	2016-06-06	0.0314564	86.56	2016-06-06	-0.00744349	86.56	2016-06-06	0.00140746	86.56	2016-06-06	-0.00661628	86.56	2016-06-06	0.011683	86.56	2016-06-06	-0.0214098	86.56	2016-06-06	-0.00601619	86.56	2016-06-06	0.00551617	86.56	2016-06-06	0.00248285	86.56	2016-06-06	0.00525301	86.56	2016-06-06	0.00439079
2016-06-07	0.000417624	88.46	2017-06-19	0	130.34	2016-06-07	0.00115974	88.46	2016-06-07	0.000227419	88.46	2016-06-07	0.00511728	88.46	2016-06-07	0.00487014	88.46	2016-06-07	0.0022633	88.46	2016-06-07	0.00630194	88.46	2016-06-07	0.00421053	88.46	2016-06-07	-0.00952842	88.46	2016-06-07	0.00517625	88.46	2016-06-07	0.0174612	88.46	2016-06-07	0.00901076	88.46	2016-06-07	-0.000786164	88.46	2016-06-07	-0.00733564	88.46	2016-06-07	-0.0018955	88.46	2016-06-07	-0.00631783
2016-06-08	0.00366759	87.67	2017-06-20	0	135.32	2016-06-08	0.00909202	87.67	2016-06-08	0.00807765	87.67	2016-06-08	0.00304371	87.67	2016-06-08	-0.0022292	87.67	2016-06-08	-0.00832392	87.67	2016-06-08	0.00682985	87.67	2016-06-08	-0.00140154	87.67	2016-06-08	0.0137868	87.67	2016-06-08	0.00637179	87.67	2016-06-08	-0.0059524	87.67	2016-06-08	0.00186707	87.67	2016-06-08	-0.0035454	87.67	2016-06-08	0.00118258	87.67	2016-06-08	0.0290454	87.67	2016-06-08	0.00741253
2016-06-09	0.0012057	87.29	2017-06-21	0	136.54	2016-06-09	0.00421787	87.29	2016-06-09	0.000751597	87.29	2016-06-09	0.00345716	87.29	2016-06-09	-0.015127	87.29	2016-06-09	0	87.29	2016-06-09	0	87.29	2016-06-09	0	87.29	2016-06-09	0	87.29	2016-06-09	-0.0079711	87.29	2016-06-09	-0.0323587	87.29	2016-06-09	-0.00392487	87.29	2016-06-09	0	87.29	2016-06-09	-0.0137514	87.29	2016-06-09	0.00594128	87.29	2016-06-09	-0.00603568
2016-06-10	-0.000374026	85.57	2017-06-22	0	138.91	2016-06-10	-0.00559712	85.57	2016-06-10	-0.0148353	85.57	2016-06-10	-0.00317449	85.57	2016-06-10	-0.0124354	85.57	2016-06-10	0	85.57	2016-06-10	0	85.57	2016-06-10	0	85.57	2016-06-10	0	85.57	2016-06-10	-0.00271237	85.57	2016-06-10	-0.0505903	85.57	2016-06-10	-0.0139546	85.57	2016-06-10	0	85.57	2016-06-10	-0.0165116	85.57	2016-06-10	-0.00360956	85.57	2016-06-10	-0.0186091
2016-06-13	-0.0109921	82.86	2017-06-23	0	136.42	2016-06-13	-0.0106844	82.86	2016-06-13	-0.00934658	82.86	2016-06-13	-0.0172467	82.86	2016-06-13	-0.00669599	82.86	2016-06-13	-0.06677	82.86	2016-06-13	-0.0293546	82.86	2016-06-13	-0.0473886	82.86	2016-06-13	-0.0673754	82.86	2016-06-13	-0.00482644	82.86	2016-06-13	-0.00108167	82.86	2016-06-13	-0.0267504	82.86	2016-06-13	-0.0410851	82.86	2016-06-13	-0.0210649	82.86	2016-06-13	-0.0226874	82.86	2016-06-13	-0.00957754
2016-06-14	0.00732757	84.04	2017-06-26	0	128.74	2016-06-14	0.00861196	84.04	2016-06-14	0.00445435	84.04	2016-06-14	0.0022977	84.04	2016-06-14	-0.0027331	84.04	2016-06-14	0.0232849	84.04	2016-06-14	-0.0129337	84.04	2016-06-14	-0.0118345	84.04	2016-06-14	-0.0121953	84.04	2016-06-14	0.0045795	84.04	2016-06-14	-0.0229895	84.04	2016-06-14	-0.00567239	84.04	2016-06-14	-0.0161662	84.04	2016-06-14	-0.0109807	84.04	2016-06-14	-0.00131748	84.04	2016-06-14	0.000848776
2016-06-15	-0.00104351	86.13	2017-06-27	0	129.39	2016-06-15	0.00129003	86.13	2016-06-15	-0.00260876	86.13	2016-06-15	0.00486515	86.13	2016-06-15	0.00545876	86.13	2016-06-15	0.0741647	86.13	2016-06-15	0.0199186	86.13	2016-06-15	0.0422495	86.13	2016-06-15	0.0400855	86.13	2016-06-15	0.00283618	86.13	2016-06-15	0.0385603	86.13	2016-06-15	0.0134439	86.13	2016-06-15	0.022315	86.13	2016-06-15	0.00821217	86.13	2016-06-15	0.00294625	86.13	2016-06-15	-0.0142412
2016-06-16	0.00175248	85.82	2017-06-28	0	129.61	2016-06-16	-0.00207407	85.82	2016-06-16	-0.00608795	85.82	2016-06-16	-0.00250116	85.82	2016-06-16	-0.00461701	85.82	2016-06-16	0.0153568	85.82	2016-06-16	0.0121074	85.82	2016-06-16	0	85.82	2016-06-16	-0.0158419	85.82	2016-06-16	0.0095589	85.82	2016-06-16	-0.00909827	85.82	2016-06-16	-0.023102	85.82	2016-06-16	-0.0160663	85.82	2016-06-16	-0.000554631	85.82	2016-06-16	-0.00319739	85.82	2016-06-16	-0.00258509
2016-06-17	-0.00967689	86.05	2017-06-29	0	128.78	2016-06-17	-0.0112283	86.05	2016-06-17	0.00347236	86.05	2016-06-17	-0.00552468	86.05	2016-06-17	0.00712642	86.05	2016-06-17	0.0186921	86.05	2016-06-17	0.00514434	86.05	2016-06-17	0.00993621	86.05	2016-06-17	0.0173143	86.05	2016-06-17	-0.000976205	86.05	2016-06-17	0.0254791	86.05	2016-06-17	0.00671143	86.05	2016-06-17	0.00538415	86.05	2016-06-17	0.00221668	86.05	2016-06-17	0.0031348	86.05	2016-06-17	-0.00808552
2016-06-20	0.00453592	85.77	2017-06-30	0	126.94	2016-06-20	0.00391171	85.77	2016-06-20	0.0223188	85.77	2016-06-20	0.0137904	85.77	2016-06-20	0.0328707	85.77	2016-06-20	0.00921666	85.77	2016-06-20	0.00568506	85.77	2016-06-20	0.0223473	85.77	2016-06-20	0.0251829	85.77	2016-06-20	0.0152656	85.77	2016-06-20	0.0460911	85.77	2016-06-20	0.0476372	85.77	2016-06-20	-0.00912869	85.77	2016-06-20	0.0297227	85.77	2016-06-20	0.00549349	85.77	2016-06-20	0.0178166
2016-06-21	-0.000377208	86.18	2017-07-03	0	127.73	2016-06-21	-0.00144183	86.18	2016-06-21	-0.00930873	86.18	2016-06-21	-0.0107731	86.18	2016-06-21	0.00242229	86.18	2016-06-21	-0.00850466	86.18	2016-06-21	-0.000567054	86.18	2016-06-21	-0.0209359	86.18	2016-06-21	-0.0410014	86.18	2016-06-21	0.00395993	86.18	2016-06-21	-0.00451468	86.18	2016-06-21	0.0195047	86.18	2016-06-21	0.0124277	86.18	2016-06-21	0.00562627	86.18	2016-06-21	0.0041624	86.18	2016-06-21	0.00426319
2016-06-22	-0.00159423	85.6	2017-07-04	0	127.47	2016-06-22	0.000186159	85.6	2016-06-22	0.00189905	85.6	2016-06-22	-0.00445723	85.6	2016-06-22	0.0130197	85.6	2016-06-22	0.0106196	85.6	2016-06-22	0.00903451	85.6	2016-06-22	0.0278182	85.6	2016-06-22	0.0221739	85.6	2016-06-22	-0.00131823	85.6	2016-06-22	-0.00959846	85.6	2016-06-22	0.00165426	85.6	2016-06-22	0.0134944	85.6	2016-06-22	0.00146833	85.6	2016-06-22	0.00433035	85.6	2016-06-22	-0.0105489
2016-06-23	0.00765422	86.28	2017-07-05	0	125.21	2016-06-23	-0.000884564	86.28	2016-06-23	0.013418	86.28	2016-06-23	0.00710776	86.28	2016-06-23	0.00298063	86.28	2016-06-23	0.00561799	86.28	2016-06-23	0.0342575	86.28	2016-06-23	0.0136242	86.28	2016-06-23	0.000974184	86.28	2016-06-23	0.00895368	86.28	2016-06-23	0.0329536	86.28	2016-06-23	0.0196406	86.28	2016-06-23	0.00607412	86.28	2016-06-23	0.0123287	86.28	2016-06-23	0.00615387	86.28	2016-06-23	0.00600088
2016-06-24	-0.00125078	86.01	2017-07-06	0	123.54	2016-06-24	-0.00931197	86.01	2016-06-24	-0.0540755	86.01	2016-06-24	-0.026386	86.01	2016-06-24	-0.0471249	86.01	2016-06-24	0.0139084	86.01	2016-06-24	-0.0169821	86.01	2016-06-24	-0.0288284	86.01	2016-06-24	-0.021157	86.01	2016-06-24	-0.0382799	86.01	2016-06-24	-0.127097	86.01	2016-06-24	-0.0635665	86.01	2016-06-24	-0.0336649	86.01	2016-06-24	-0.0487309	86.01	2016-06-24	-0.0140865	86.01	2016-06-24	-0.0398135
2016-06-27	-0.00171194	85.65	2017-07-07	0	119.2	2016-06-27	0.00674697	85.65	2016-06-27	-0.030658	85.65	2016-06-27	-0.0228836	85.65	2016-06-27	-0.0250619	85.65	2016-06-27	0.0544306	85.65	2016-06-27	0.048527	85.65	2016-06-27	0.0515718	85.65	2016-06-27	0.0612387	85.65	2016-06-27	-0.031231	85.65	2016-06-27	-0.0674802	85.65	2016-06-27	-0.0429351	85.65	2016-06-27	0.0202528	85.65	2016-06-27	-0.0274874	85.65	2016-06-27	-0.0101308	85.65	2016-06-27	-0.00237459
2016-06-28	0.00674721	87.37	2017-07-10	0	117.22	2016-06-28	0.00920337	87.37	2016-06-28	0.00965172	87.37	2016-06-28	0.00659178	87.37	2016-06-28	0.0304549	87.37	2016-06-28	-0.0164857	87.37	2016-06-28	-0.00105319	87.37	2016-06-28	0.0039604	87.37	2016-06-28	0.0519479	87.37	2016-06-28	0.0227984	87.37	2016-06-28	0.0680378	87.37	2016-06-28	0.0235584	87.37	2016-06-28	0.0222546	87.37	2016-06-28	0.044087	87.37	2016-06-28	0.0109393	87.37	2016-06-28	0.00917031
2016-06-29	0.0130726	88.78	2017-07-11	0	119.28	2016-06-29	0.00512265	88.78	2016-06-29	0.0247143	88.78	2016-06-29	0.0125387	88.78	2016-06-29	0.0447036	88.78	2016-06-29	-0.000665115	88.78	2016-06-29	-0.0010543	88.78	2016-06-29	0.0156866	88.78	2016-06-29	-0.0170179	88.78	2016-06-29	0.0220466	88.78	2016-06-29	0.000557258	88.78	2016-06-29	0.0159165	88.78	2016-06-29	0.0202027	88.78	2016-06-29	0.0195358	88.78	2016-06-29	0.0221343	88.78	2016-06-29	0.0143256
2016-06-30	0.016618	88.55	2017-07-12	0	117.6	2016-06-30	0.0229351	88.55	2016-06-30	0.0224256	88.55	2016-06-30	0.0262685	88.55	2016-06-30	0.0359436	88.55	2016-06-30	-0.0449055	88.55	2016-06-30	0.0377794	88.55	2016-06-30	0.0103227	88.55	2016-06-30	0.00899287	88.55	2016-06-30	0.0163116	88.55	2016-06-30	0.00942619	88.55	2016-06-30	-0.00385877	88.55	2016-06-30	-0.00550532	88.55	2016-06-30	0.000800213	88.55	2016-06-30	0.021536	88.55	2016-06-30	0.0226728
2016-07-01	0.00474354	88.92	2017-07-13	0	115.88	2016-07-01	-0.00216177	88.92	2016-07-01	-0.00138696	88.92	2016-07-01	0.0149693	88.92	2016-07-01	0.0113853	88.92	2016-07-01	-0.000696136	88.92	2016-07-01	0.0615503	88.92	2016-07-01	0.0127553	88.92	2016-07-01	-0.0153363	88.92	2016-07-01	-0.0102392	88.92	2016-07-01	-0.0027632	88.92	2016-07-01	-0.0048445	88.92	2016-07-01	0.0322045	88.92	2016-07-01	0.0127171	88.92	2016-07-01	0.0017838	88.92	2016-07-01	0.0168828
2016-07-04	0	86.88	2017-07-14	0	116.41	2016-07-04	0	86.88	2016-07-04	0	86.88	2016-07-04	0	86.88	2016-07-04	-0.0028342	86.88	2016-07-04	0.0274743	86.88	2016-07-04	0.0951365	86.88	2016-07-04	0.0732929	86.88	2016-07-04	0.0224729	86.88	2016-07-04	0	86.88	2016-07-04	0.00551878	86.88	2016-07-04	-0.00369758	86.88	2016-07-04	0.0953449	86.88	2016-07-04	-0.0113848	86.88	2016-07-04	0	86.88	2016-07-04	0
2016-07-05	0.000641463	88.04	2017-07-17	0	113.36	2016-07-05	-0.00112778	88.04	2016-07-05	-0.0211961	88.04	2016-07-05	-0.020948	88.04	2016-07-05	0.00847862	88.04	2016-07-05	-0.0129562	88.04	2016-07-05	0.050381	88.04	2016-07-05	-0.0154306	88.04	2016-07-05	0.000444346	88.04	2016-07-05	-0.0127949	88.04	2016-07-05	-0.03301	88.04	2016-07-05	-0.0300834	88.04	2016-07-05	0.0952786	88.04	2016-07-05	-0.0139431	88.04	2016-07-05	0.0116352	88.04	2016-07-05	-0.00475459
2016-07-06	0.00228187	88.25	2017-07-18	0	114.8	2016-07-06	0.000812128	88.25	2016-07-06	-7.87619e-05	88.25	2016-07-06	0.0106361	88.25	2016-07-06	-0.0122701	88.25	2016-07-06	0.00342583	88.25	2016-07-06	0.0316971	88.25	2016-07-06	0.00358209	88.25	2016-07-06	-0.00445237	88.25	2016-07-06	0.0109771	88.25	2016-07-06	-0.0218525	88.25	2016-07-06	-0.0264673	88.25	2016-07-06	0.0486549	88.25	2016-07-06	-0.0119518	88.25	2016-07-06	0.0122558	88.25	2016-07-06	0.0108742
2016-07-07	-0.00124037	90.32	2017-07-19	0	111.34	2016-07-07	-0.00556273	90.32	2016-07-07	0.0016527	90.32	2016-07-07	-0.00861517	90.32	2016-07-07	0.00662567	90.32	2016-07-07	-0.0130811	90.32	2016-07-07	-0.018164	90.32	2016-07-07	-0.0253484	90.32	2016-07-07	-0.00986555	90.32	2016-07-07	-0.00206423	90.32	2016-07-07	0.0201446	90.32	2016-07-07	0.0118951	90.32	2016-07-07	-0.00270881	90.32	2016-07-07	0.0256286	90.32	2016-07-07	-0.00622584	90.32	2016-07-07	0.00193933
2016-07-08	0.00849169	92.13	2017-07-20	0	108.36	2016-07-08	0.00664454	92.13	2016-07-08	0.0227017	92.13	2016-07-08	0.0128239	92.13	2016-07-08	0.0140518	92.13	2016-07-08	0.0447229	92.13	2016-07-08	-0.00612872	92.13	2016-07-08	0.0348384	92.13	2016-07-08	0.0183082	92.13	2016-07-08	0.0231884	92.13	2016-07-08	0.0548766	92.13	2016-07-08	-0.00040783	92.13	2016-07-08	-0.0296703	92.13	2016-07-08	0.00676889	92.13	2016-07-08	0.00692165	92.13	2016-07-08	0.0302599
2016-07-11	0.00983634	97.23	2017-07-21	0	105.02	2016-07-11	-4.50521e-05	97.23	2016-07-11	0.0148784	97.23	2016-07-11	0.00504137	97.23	2016-07-11	0.014774	97.23	2016-07-11	-0.0086523	97.23	2016-07-11	-0.00410678	97.23	2016-07-11	0.0152317	97.23	2016-07-11	-0.0151586	97.23	2016-07-11	0.00249096	97.23	2016-07-11	0.0287101	97.23	2016-07-11	0.0235827	97.23	2016-07-11	0.0552593	97.23	2016-07-11	0.0152274	97.23	2016-07-11	0.00773721	97.23	2016-07-11	-0.0646101
2016-07-12	0.00121786	100.51	2017-07-24	0	100.35	2016-07-12	-0.00673555	100.51	2016-07-12	-0.00935902	100.51	2016-07-12	0.00247586	100.51	2016-07-12	-0.00828353	100.51	2016-07-12	-0.0168524	100.51	2016-07-12	-0.00784966	100.51	2016-07-12	0.0184337	100.51	2016-07-12	0.0318329	100.51	2016-07-12	0.00649468	100.51	2016-07-12	0.0217738	100.51	2016-07-12	0.039259	100.51	2016-07-12	-0.0195794	100.51	2016-07-12	0.00830311	100.51	2016-07-12	-0.00414986	100.51	2016-07-12	0.0223774
2016-07-13	0.00470036	99.32	2017-07-25	0	101.52	2016-07-13	0.00592427	99.32	2016-07-13	-0.00536564	99.32	2016-07-13	0.00134148	99.32	2016-07-13	0.00184672	99.32	2016-07-13	-0.00613708	99.32	2016-07-13	0.00041468	99.32	2016-07-13	-0.0172716	99.32	2016-07-13	-0.00479826	99.32	2016-07-13	0.00434554	99.32	2016-07-13	-0.0170679	99.32	2016-07-13	0.0172795	99.32	2016-07-13	-0.0214997	99.32	2016-07-13	0.0027095	99.32	2016-07-13	5.77551e-05	99.32	2016-07-13	0.0213393
2016-07-14	0.000390701	99.36	2017-07-26	0	101.41	2016-07-14	-0.00293514	99.36	2016-07-14	0.0110068	99.36	2016-07-14	0.00583912	99.36	2016-07-14	-0.00462322	99.36	2016-07-14	0.00273224	99.36	2016-07-14	0.00331126	99.36	2016-07-14	0.0115475	99.36	2016-07-14	0.0156185	99.36	2016-07-14	0.00269179	99.36	2016-07-14	0.0201401	99.36	2016-07-14	0.00488264	99.36	2016-07-14	-0.00183824	99.36	2016-07-14	0.001545	99.36	2016-07-14	-0.00683823	99.36	2016-07-14	0.00927954
2016-07-15	0.00382082	98.09	2017-07-27	0	101.44	2016-07-15	0.00149122	98.09	2016-07-15	0.0063651	98.09	2016-07-15	-0.0033023	98.09	2016-07-15	-0.00464469	98.09	2016-07-15	0.0122035	98.09	2016-07-15	-0.0246823	98.09	2016-07-15	-0.0173716	98.09	2016-07-15	-0.0248433	98.09	2016-07-15	-0.00339519	98.09	2016-07-15	-0.00924506	98.09	2016-07-15	-0.0145299	98.09	2016-07-15	-0.0454838	98.09	2016-07-15	-0.00710093	98.09	2016-07-15	-0.00209558	98.09	2016-07-15	-0.00435612
2016-07-18	-0.00268865	109.24	2017-07-28	0	101.57	2016-07-18	-0.00293938	109.24	2016-07-18	0.00782488	109.24	2016-07-18	-0.00770077	109.24	2016-07-18	-0.00560226	109.24	2016-07-18	-0.00337496	109.24	2016-07-18	-0.0149352	109.24	2016-07-18	-0.0272367	109.24	2016-07-18	-0.0178099	109.24	2016-07-18	-0.00258337	109.24	2016-07-18	0.00565991	109.24	2016-07-18	-0.00782372	109.24	2016-07-18	-0.00450306	109.24	2016-07-18	0.0015536	109.24	2016-07-18	-0.00748673	109.24	2016-07-18	-0.0162292
2016-07-19	0.010364	112.13	2017-07-31	0	101.77	2016-07-19	0.00334569	112.13	2016-07-19	0.00917609	112.13	2016-07-19	0.0162502	112.13	2016-07-19	0.0120988	112.13	2016-07-19	0.00404859	112.13	2016-07-19	0.0140877	112.13	2016-07-19	0.0131189	112.13	2016-07-19	0.0102794	112.13	2016-07-19	0.00316957	112.13	2016-07-19	-0.00720909	112.13	2016-07-19	0.0013401	112.13	2016-07-19	0.00962471	112.13	2016-07-19	-0.00064704	112.13	2016-07-19	-0.00535689	112.13	2016-07-19	-0.00807466
2016-07-20	-0.0088824	112.58	2017-08-01	-0.0242452	106.16	2016-07-20	0.0045035	112.58	2016-07-20	0.000445467	112.58	2016-07-20	0.00854617	112.58	2016-07-20	0.00277136	112.58	2016-07-20	-0.0217844	112.58	2016-07-20	-0.0183962	112.58	2016-07-20	0.0141179	112.58	2016-07-20	-0.00133482	112.58	2016-07-20	0.00828718	112.58	2016-07-20	-0.00466201	112.58	2016-07-20	0.0123587	112.58	2016-07-20	-0.02032	112.58	2016-07-20	0.00580834	112.58	2016-07-20	0.00147454	112.58	2016-07-20	0.00835194
2016-07-21	-0.00990592	113.58	2017-08-02	0	106.99	2016-07-21	-0.0196939	113.58	2016-07-21	-0.00887238	113.58	2016-07-21	-0.0116912	113.58	2016-07-21	-0.0111318	113.58	2016-07-21	-0.0069061	113.58	2016-07-21	-0.00129618	113.58	2016-07-21	0.018519	113.58	2016-07-21	0	113.58	2016-07-21	-0.00116306	113.58	2016-07-21	0.00207469	113.58	2016-07-21	-0.0173453	113.58	2016-07-21	0.000651466	113.58	2016-07-21	-0.0192314	113.58	2016-07-21	-0.00502232	113.58	2016-07-21	-0.00194256
2016-07-22	0.0123963	115.1	2017-08-03	0	108.92	2016-07-22	0.00634981	115.1	2016-07-22	-0.000449438	115.1	2016-07-22	0.00634967	115.1	2016-07-22	-0.00655126	115.1	2016-07-22	-0.0188883	115.1	2016-07-22	0.00517466	115.1	2016-07-22	-0.0173515	115.1	2016-07-22	0.00709852	115.1	2016-07-22	0.0073048	115.1	2016-07-22	0.00310399	115.1	2016-07-22	-0.0117978	115.1	2016-07-22	-0.00915937	115.1	2016-07-22	0.0337966	115.1	2016-07-22	0.00183459	115.1	2016-07-22	0.030098
2016-07-25	-0.00658962	116.88	2017-08-04	0	105.14	2016-07-25	-0.00214255	116.88	2016-07-25	-0.00397883	116.88	2016-07-25	-0.000347838	116.88	2016-07-25	0.000938527	116.88	2016-07-25	0.0168071	116.88	2016-07-25	0.0216984	116.88	2016-07-25	-0.00585139	116.88	2016-07-25	-0.0396806	116.88	2016-07-25	-0.0123214	116.88	2016-07-25	-0.00206825	116.88	2016-07-25	-0.00624514	116.88	2016-07-25	-0.0293452	116.88	2016-07-25	0.0146062	116.88	2016-07-25	-0.00367255	116.88	2016-07-25	0.00510822
2016-07-26	-0.00337004	118.34	2017-08-07	0	101.47	2016-07-26	-0.00356588	118.34	2016-07-26	0.0142652	118.34	2016-07-26	0.00548175	118.34	2016-07-26	0.00281031	118.34	2016-07-26	0.015846	118.34	2016-07-26	0.00503779	118.34	2016-07-26	0.00468385	118.34	2016-07-26	0.00229727	118.34	2016-07-26	0.00954495	118.34	2016-07-26	-0.00207254	118.34	2016-07-26	0.0120648	118.34	2016-07-26	0.0273715	118.34	2016-07-26	0.0172258	118.34	2016-07-26	0.0136153	118.34	2016-07-26	0.0248954
2016-07-27	-0.00235794	117.99	2017-08-08	0	103.35	2016-07-27	-0.00247616	117.99	2016-07-27	0.00819768	117.99	2016-07-27	0.0145637	117.99	2016-07-27	0.00931105	117.99	2016-07-27	-0.0298323	117.99	2016-07-27	-0.0684546	117.99	2016-07-27	-0.0308447	117.99	2016-07-27	-0.0807313	117.99	2016-07-27	-0.00336525	117.99	2016-07-27	0.00620478	117.99	2016-07-27	0.0435263	117.99	2016-07-27	-0.0530799	117.99	2016-07-27	0.00441339	117.99	2016-07-27	0.00408951	117.99	2016-07-27	0.00755704
2016-07-28	0.00153329	117.8	2017-08-09	0	104.63	2016-07-28	-0.00266642	117.8	2016-07-28	-0.0219364	117.8	2016-07-28	0.00320022	117.8	2016-07-28	-0.00278422	117.8	2016-07-28	-0.0177625	117.8	2016-07-28	-0.0181	117.8	2016-07-28	0.00600602	117.8	2016-07-28	-0.0175663	117.8	2016-07-28	0.0057951	117.8	2016-07-28	0.0269531	117.8	2016-07-28	-0.00799484	117.8	2016-07-28	0.0117364	117.8	2016-07-28	0.00293148	117.8	2016-07-28	0.00604512	117.8	2016-07-28	-0.0327206
2016-07-29	-0.00717556	116.36	2017-08-10	0	108.06	2016-07-29	-0.00276587	116.36	2016-07-29	0.00487495	116.36	2016-07-29	-0.00142862	116.36	2016-07-29	-0.00746272	116.36	2016-07-29	-0.0432143	116.36	2016-07-29	-0.0315425	116.36	2016-07-29	-0.00841857	116.36	2016-07-29	-0.0204611	116.36	2016-07-29	0.00103956	116.36	2016-07-29	0.0242887	116.36	2016-07-29	-0.0177029	116.36	2016-07-29	-0.0267796	116.36	2016-07-29	-0.00611698	116.36	2016-07-29	0.000115895	116.36	2016-07-29	-0.0126874
2016-08-01	0.00831417	112.34	2017-08-11	0	109.77	2016-08-01	0.000276932	112.34	2016-08-01	-0.00337243	112.34	2016-08-01	0.0148661	112.34	2016-08-01	-0.00563382	112.34	2016-08-01	0.0396237	112.34	2016-08-01	0.00188324	112.34	2016-08-01	-0.0495151	112.34	2016-08-01	0.00154919	112.34	2016-08-01	-0.0112615	112.34	2016-08-01	-0.0379287	112.34	2016-08-01	-0.00724641	112.34	2016-08-01	-0.00778489	112.34	2016-08-01	0	112.34	2016-08-01	0.000926677	112.34	2016-08-01	0.0105392
2016-08-02	0.00844019	113.12	2017-08-14	0	118.99	2016-08-02	0.00914171	113.12	2016-08-02	-0.0121598	113.12	2016-08-02	-0.00585249	113.12	2016-08-02	-0.00851069	113.12	2016-08-02	0.0128665	113.12	2016-08-02	0.00234907	113.12	2016-08-02	0.00632513	113.12	2016-08-02	0.00873368	113.12	2016-08-02	0.0267266	113.12	2016-08-02	-0.00817165	113.12	2016-08-02	-0.0191292	113.12	2016-08-02	0.0217858	113.12	2016-08-02	0	113.12	2016-08-02	-0.000810795	113.12	2016-08-02	-0.0442441
2016-08-03	-0.000583828	115.64	2017-08-15	0	125.27	2016-08-03	-9.1462e-05	115.64	2016-08-03	0.00204957	115.64	2016-08-03	-0.00276999	115.64	2016-08-03	-0.00666987	115.64	2016-08-03	-0.00712761	115.64	2016-08-03	-0.00423231	115.64	2016-08-03	0.00377596	115.64	2016-08-03	-0.00102354	115.64	2016-08-03	0.00113611	115.64	2016-08-03	-0.0312525	115.64	2016-08-03	-0.0157298	115.64	2016-08-03	0.00243013	115.64	2016-08-03	-0.0107336	115.64	2016-08-03	0.00859563	115.64	2016-08-03	0.000280938
2016-08-04	0.00349787	117.52	2017-08-16	0	126.78	2016-08-04	-0.00146453	117.52	2016-08-04	-0.0050175	117.52	2016-08-04	-0.00298123	117.52	2016-08-04	0.00951482	117.52	2016-08-04	-0.00214823	117.52	2016-08-04	0.0135738	117.52	2016-08-04	0.0124846	117.52	2016-08-04	0.0112017	117.52	2016-08-04	0.00204174	117.52	2016-08-04	-0.00530505	117.52	2016-08-04	0.00277063	117.52	2016-08-04	0.00103968	117.52	2016-08-04	0.00494928	117.52	2016-08-04	-0.00749542	117.52	2016-08-04	-0.0198588
2016-08-05	0.00980627	117.04	2017-08-17	0	125.52	2016-08-05	0.00278991	117.04	2016-08-05	0.00395528	117.04	2016-08-05	0.0102613	117.04	2016-08-05	0.00566574	117.04	2016-08-05	0.036598	117.04	2016-08-05	-0.0259021	117.04	2016-08-05	-0.00997515	117.04	2016-08-05	0.00353804	117.04	2016-08-05	0.00553705	117.04	2016-08-05	0.0283186	117.04	2016-08-05	0.00787406	117.04	2016-08-05	-0.0206482	117.04	2016-08-05	0.00283478	117.04	2016-08-05	-0.0163962	117.04	2016-08-05	0.0153543
2016-08-08	-0.000384261	112.12	2017-08-18	0	127.91	2016-08-08	-0.013241	112.12	2016-08-08	0.00348591	112.12	2016-08-08	-0.00525254	112.12	2016-08-08	-0.0104118	112.12	2016-08-08	-0.00693484	112.12	2016-08-08	0.0954837	112.12	2016-08-08	0.0713293	112.12	2016-08-08	0.0115376	112.12	2016-08-08	0.00258849	112.12	2016-08-08	-0.00103466	112.12	2016-08-08	-0.0130256	112.12	2016-08-08	0.0520179	112.12	2016-08-08	0.000246124	112.12	2016-08-08	-0.0131464	112.12	2016-08-08	-0.00764768
2016-08-09	0.00180474	111.87	2017-08-21	0	130.86	2016-08-09	0.00309605	111.87	2016-08-09	0.00324761	111.87	2016-08-09	0.00310099	111.87	2016-08-09	-0.000951928	111.87	2016-08-09	0.0158788	111.87	2016-08-09	-0.00652602	111.87	2016-08-09	-0.0117372	111.87	2016-08-09	0.0143602	111.87	2016-08-09	0.00917438	111.87	2016-08-09	0.00516263	111.87	2016-08-09	0.0149845	111.87	2016-08-09	-0.0097825	111.87	2016-08-09	0.00821033	111.87	2016-08-09	0.00901976	111.87	2016-08-09	-0.00513114
2016-08-10	0.0024523	112.73	2017-08-22	0	135.18	2016-08-10	0.00202802	112.73	2016-08-10	-0.00256701	112.73	2016-08-10	0.0193314	112.73	2016-08-10	-0.00668899	112.73	2016-08-10	-0.000685166	112.73	2016-08-10	-0.0158384	112.73	2016-08-10	-0.00710903	112.73	2016-08-10	-0.0163572	112.73	2016-08-10	0.00211381	112.73	2016-08-10	0.0117739	112.73	2016-08-10	0.00195503	112.73	2016-08-10	0.00101643	112.73	2016-08-10	0.00705342	112.73	2016-08-10	-0.0141593	112.73	2016-08-10	0.00085702
2016-08-11	0.00473428	112.16	2017-08-23	0	138.38	2016-08-11	0.00372269	112.16	2016-08-11	0.00542824	112.16	2016-08-11	-0.00112296	112.16	2016-08-11	0.0104913	112.16	2016-08-11	-0.0285038	112.16	2016-08-11	-0.0407296	112.16	2016-08-11	-0.0228513	112.16	2016-08-11	-0.0222344	112.16	2016-08-11	-0.00111198	112.16	2016-08-11	0.0256231	112.16	2016-08-11	0.0124225	112.16	2016-08-11	-0.0376101	112.16	2016-08-11	0.00868731	112.16	2016-08-11	0.00579504	112.16	2016-08-11	0.0242607
2016-08-12	0.00611367	113.99	2017-08-24	0	138.21	2016-08-12	0.00100871	113.99	2016-08-12	0.000751597	113.99	2016-08-12	0.00112296	113.99	2016-08-12	0.00850265	113.99	2016-08-12	0.0140058	113.99	2016-08-12	0.012394	113.99	2016-08-12	0.0264121	113.99	2016-08-12	0.0131982	113.99	2016-08-12	-0.000556452	113.99	2016-08-12	0.00297177	113.99	2016-08-12	0.00365842	113.99	2016-08-12	0.0129259	113.99	2016-08-12	-0.00771832	113.99	2016-08-12	-0.00639438	113.99	2016-08-12	0.023686
2016-08-15	0.00885712	108.76	2017-08-25	0	136.93	2016-08-15	0.00730563	108.76	2016-08-15	0.0116524	108.76	2016-08-15	0.0126613	108.76	2016-08-15	0.00375587	108.76	2016-08-15	0.0368642	108.76	2016-08-15	0.0371657	108.76	2016-08-15	0.0234203	108.76	2016-08-15	0.0371238	108.76	2016-08-15	0.0101895	108.76	2016-08-15	0	108.76	2016-08-15	0.00479341	108.76	2016-08-15	0.0300877	108.76	2016-08-15	-0.00278839	108.76	2016-08-15	0.0147587	108.76	2016-08-15	0.00651115
2016-08-16	-0.0371935	105.66	2017-08-28	0	138.08	2016-08-16	-0.0124055	105.66	2016-08-16	0.0025217	105.66	2016-08-16	-0.00654025	105.66	2016-08-16	-0.0227498	105.66	2016-08-16	-0.00134138	105.66	2016-08-16	0.00131781	105.66	2016-08-16	-0.00580385	105.66	2016-08-16	-0.00145879	105.66	2016-08-16	-0.0082988	105.66	2016-08-16	-0.0240252	105.66	2016-08-16	-0.0152263	105.66	2016-08-16	0.00336248	105.66	2016-08-16	-0.010741	105.66	2016-08-16	-0.0241552	105.66	2016-08-16	0.0285239
2016-08-17	-0.00441054	102.43	2017-08-29	0	138.56	2016-08-17	0.00665674	102.43	2016-08-17	-0.00207623	102.43	2016-08-17	0.00373318	102.43	2016-08-17	0.00191571	102.43	2016-08-17	0.00468699	102.43	2016-08-17	0.0459013	102.43	2016-08-17	0.00464577	102.43	2016-08-17	-0.000486736	102.43	2016-08-17	-0.000889284	102.43	2016-08-17	-0.0122326	102.43	2016-08-17	-0.015659	102.43	2016-08-17	0.00702461	102.43	2016-08-17	-0.0070193	102.43	2016-08-17	0.00386567	102.43	2016-08-17	0.0117572
2016-08-18	-0.000860956	100.04	2017-08-30	0	137.62	2016-08-18	-0.00187776	100.04	2016-08-18	0.00207623	100.04	2016-08-18	-0.00353635	100.04	2016-08-18	0.00952388	100.04	2016-08-18	-0.00603017	100.04	2016-08-18	0.0095974	100.04	2016-08-18	-0.0128282	100.04	2016-08-18	0.00388727	100.04	2016-08-18	0.00797523	100.04	2016-08-18	0.0187966	100.04	2016-08-18	-0.0137056	100.04	2016-08-18	-0.0117353	100.04	2016-08-18	0.0109385	100.04	2016-08-18	0.00936044	100.04	2016-08-18	0.0243758
2016-08-19	-0.00510265	99.18	2017-08-31	0	135.07	2016-08-19	-0.00330609	99.18	2016-08-19	-0.00415678	99.18	2016-08-19	-0.000328073	99.18	2016-08-19	0.00283957	99.18	2016-08-19	0.0433993	99.18	2016-08-19	0.0205515	99.18	2016-08-19	0	99.18	2016-08-19	-0.0126893	99.18	2016-08-19	0.00330433	99.18	2016-08-19	-0.0152133	99.18	2016-08-19	-0.00280393	99.18	2016-08-19	-0.00101232	99.18	2016-08-19	-0.00526994	99.18	2016-08-19	0.00196892	99.18	2016-08-19	0.00101343
2016-08-22	0.000314762	92.15	2017-09-01	0	134.68	2016-08-22	0.00385605	92.15	2016-08-22	0.0040827	92.15	2016-08-22	-0.00105056	92.15	2016-08-22	-0.000945627	92.15	2016-08-22	-0.0142582	92.15	2016-08-22	-0.05048	92.15	2016-08-22	-0.0165684	92.15	2016-08-22	-0.0213461	92.15	2016-08-22	0.00329345	92.15	2016-08-22	0.0157164	92.15	2016-08-22	0.00240385	92.15	2016-08-22	-0.0259933	92.15	2016-08-22	-0.00122956	92.15	2016-08-22	0.00410434	92.15	2016-08-22	0.0215439
2016-08-23	-0.0176609	91.68	2017-09-04	0	136.98	2016-08-23	-0.0173773	91.68	2016-08-23	-0.00631667	91.68	2016-08-23	-0.000459966	91.68	2016-08-23	0.00660068	91.68	2016-08-23	-0.0184458	91.68	2016-08-23	-0.0107551	91.68	2016-08-23	-0.00238949	91.68	2016-08-23	0.0129613	91.68	2016-08-23	0.00109541	91.68	2016-08-23	0.0307107	91.68	2016-08-23	0.0123287	91.68	2016-08-23	0.00483928	91.68	2016-08-23	0.000983768	91.68	2016-08-23	-0.00637191	91.68	2016-08-23	-0.00671394
2016-08-24	-0.00654792	92.97	2017-09-05	0	140.65	2016-08-24	-0.00233372	92.97	2016-08-24	-0.00635683	92.97	2016-08-24	0.000919722	92.97	2016-08-24	-0.00282353	92.97	2016-08-24	-0.0113676	92.97	2016-08-24	0.0239328	92.97	2016-08-24	0.0130721	92.97	2016-08-24	-0.00247955	92.97	2016-08-24	-0.00350955	92.97	2016-08-24	0.0145281	92.97	2016-08-24	0.0119832	92.97	2016-08-24	-0.00138026	92.97	2016-08-24	-0.0128651	92.97	2016-08-24	-0.00455063	92.97	2016-08-24	-0.00149813
2016-08-25	0.00165106	96.14	2017-09-06	0	143.14	2016-08-25	-0.00262025	96.14	2016-08-25	-0.00232846	96.14	2016-08-25	0.00255763	96.14	2016-08-25	-0.00377715	96.14	2016-08-25	-0.00336814	96.14	2016-08-25	-0.0148907	96.14	2016-08-25	0.0198721	96.14	2016-08-25	-0.0205676	96.14	2016-08-25	0.00274288	96.14	2016-08-25	-0.0164812	96.14	2016-08-25	-0.0129719	96.14	2016-08-25	-0.0241144	96.14	2016-08-25	-0.00737273	96.14	2016-08-25	0.000719899	96.14	2016-08-25	-0.00802814
2016-08-26	-0.0165937	95.51	2017-09-07	0	142.57	2016-08-26	-0.00709973	95.51	2016-08-26	-0.00565591	95.51	2016-08-26	-0.00723069	95.51	2016-08-26	0.0224518	95.51	2016-08-26	-0.0149561	95.51	2016-08-26	-0.00257511	95.51	2016-08-26	0.00461895	95.51	2016-08-26	0.00505562	95.51	2016-08-26	-0.00472243	95.51	2016-08-26	0.0106953	95.51	2016-08-26	0.00964669	95.51	2016-08-26	-0.00389864	95.51	2016-08-26	-0.00163183	95.51	2016-08-26	-0.00535163	95.51	2016-08-26	-0.00378549
2016-08-29	-0.000572902	98.01	2017-09-08	0	142.45	2016-08-29	0.00550551	98.01	2016-08-29	0.00505414	98.01	2016-08-29	0.00814722	98.01	2016-08-29	0	98.01	2016-08-29	0.00341881	98.01	2016-08-29	-0.00344383	98.01	2016-08-29	-0.0174322	98.01	2016-08-29	-0.00201918	98.01	2016-08-29	0.0194054	98.01	2016-08-29	-0.00679285	98.01	2016-08-29	0.00508111	98.01	2016-08-29	0.00283688	98.01	2016-08-29	-0.00251572	98.01	2016-08-29	0.00678987	98.01	2016-08-29	0.0115637
2016-08-30	-0.0200524	99.03	2017-09-11	0	130.99	2016-08-30	-0.002255	99.03	2016-08-30	-0.0158511	99.03	2016-08-30	-0.0017028	99.03	2016-08-30	-0.00463608	99.03	2016-08-30	-0.00684934	99.03	2016-08-30	0.00601893	99.03	2016-08-30	0.01397	99.03	2016-08-30	0.0035309	99.03	2016-08-30	0.00118694	99.03	2016-08-30	0.00582526	99.03	2016-08-30	0.00272533	99.03	2016-08-30	0.0112677	99.03	2016-08-30	-0.00277463	99.03	2016-08-30	-0.00944624	99.03	2016-08-30	-0.00125047
2016-08-31	0.0145934	98.61	2017-09-12	0	132.63	2016-08-31	-0.00259013	98.61	2016-08-31	-0.0104512	98.61	2016-08-31	-0.00223112	98.61	2016-08-31	0.000928936	98.61	2016-08-31	0.0304592	98.61	2016-08-31	-0.0238571	98.61	2016-08-31	-0.00929159	98.61	2016-08-31	0.00251446	98.61	2016-08-31	0.00269237	98.61	2016-08-31	-0.0097277	98.61	2016-08-31	0.0163891	98.61	2016-08-31	-0.00561799	98.61	2016-08-31	-0.0197698	98.61	2016-08-31	-0.00151245	98.61	2016-08-31	0.0136699
2016-09-01	0.00263061	96.8	2017-09-13	0	130.5	2016-09-01	-0.00113234	96.8	2016-09-01	0.00347022	96.8	2016-09-01	0.00406478	96.8	2016-09-01	0.00185529	96.8	2016-09-01	-0.026344	96.8	2016-09-01	-0.026692	96.8	2016-09-01	-0.0272045	96.8	2016-09-01	-0.0162029	96.8	2016-09-01	-0.00139913	96.8	2016-09-01	0.00097704	96.8	2016-09-01	-0.00845021	96.8	2016-09-01	0.00211045	96.8	2016-09-01	0.00321523	96.8	2016-09-01	0.00477155	96.8	2016-09-01	0.00590698
2016-09-02	-0.00119114	95.43	2017-09-14	0	125.58	2016-09-02	0.00663423	95.43	2016-09-02	0.00965303	95.43	2016-09-02	0.00632645	95.43	2016-09-02	0.0156325	95.43	2016-09-02	-0.0117041	95.43	2016-09-02	0.00763534	95.43	2016-09-02	-0.00240096	95.43	2016-09-02	-0.0118102	95.43	2016-09-02	0.00900617	95.43	2016-09-02	0.00681268	95.43	2016-09-02	0.0255155	95.43	2016-09-02	-0.00917761	95.43	2016-09-02	0.0202104	95.43	2016-09-02	0.00450898	95.43	2016-09-02	0.0109824
2016-09-05	0	93.04	2017-09-15	-0.0362478	124.27	2016-09-05	0	93.04	2016-09-05	0	93.04	2016-09-05	0	93.04	2016-09-05	0.0135933	93.04	2016-09-05	0.0273241	93.04	2016-09-05	0.00178811	93.04	2016-09-05	0.00837827	93.04	2016-09-05	0	93.04	2016-09-05	0	93.04	2016-09-05	0.00193799	93.04	2016-09-05	0.0125177	93.04	2016-09-05	0.00389312	93.04	2016-09-05	0.0112614	93.04	2016-09-05	0	93.04	2016-09-05	0
2016-09-06	-0.00131601	93.66	2017-09-18	0	124.2	2016-09-06	0.00710283	93.66	2016-09-06	0.013856	93.66	2016-09-06	0.00531709	93.66	2016-09-06	-0.00995033	93.66	2016-09-06	0.0173685	93.66	2016-09-06	0.00490088	93.66	2016-09-06	0.0142014	93.66	2016-09-06	0.0204506	93.66	2016-09-06	0.0011734	93.66	2016-09-06	0.00675352	93.66	2016-09-06	0.00997607	93.66	2016-09-06	0.0387995	93.66	2016-09-06	-0.000497822	93.66	2016-09-06	0.00197753	93.66	2016-09-06	0.00845926
2016-09-07	-0.00673042	92.85	2017-09-19	0	126.06	2016-09-07	-0.00888645	92.85	2016-09-07	-0.00263525	92.85	2016-09-07	-0.00987855	92.85	2016-09-07	0.00453516	92.85	2016-09-07	-0.00797877	92.85	2016-09-07	0.0176216	92.85	2016-09-07	-0.0070755	92.85	2016-09-07	-0.00864046	92.85	2016-09-07	-0.00534475	92.85	2016-09-07	0.0330999	92.85	2016-09-07	0.00641321	92.85	2016-09-07	-0.00408581	92.85	2016-09-07	-0.000124494	92.85	2016-09-07	-0.00347826	92.85	2016-09-07	0.0145744
2016-09-08	0.0010766	91.06	2017-09-20	0	125.59	2016-09-08	-0.000610917	91.06	2016-09-08	0.00195827	91.06	2016-09-08	-0.00464797	91.06	2016-09-08	-0.00362648	91.06	2016-09-08	0.0243995	91.06	2016-09-08	-0.00306145	91.06	2016-09-08	-0.00593474	91.06	2016-09-08	0.00661412	91.06	2016-09-08	-0.00537347	91.06	2016-09-08	0.00833724	91.06	2016-09-08	0.0136057	91.06	2016-09-08	0.016244	91.06	2016-09-08	-0.00925585	91.06	2016-09-08	0.000780664	91.06	2016-09-08	-0.00166172
2016-09-09	-0.0153891	91.09	2017-09-21	0	121.91	2016-09-09	-0.0165418	91.09	2016-09-09	-0.0334346	91.09	2016-09-09	-0.0164735	91.09	2016-09-09	-0.00455167	91.09	2016-09-09	-0.00195631	91.09	2016-09-09	-0.00615116	91.09	2016-09-09	0.0106573	91.09	2016-09-09	-0.00814668	91.09	2016-09-09	-0.0211268	91.09	2016-09-09	-0.0064785	91.09	2016-09-09	0.0023396	91.09	2016-09-09	-0.00471064	91.09	2016-09-09	-0.0135368	91.09	2016-09-09	-0.0222764	91.09	2016-09-09	-0.0143577
2016-09-12	0.00360784	92.22	2017-09-22	0	120.51	2016-09-12	0.0049105	92.22	2016-09-12	0.0122948	92.22	2016-09-12	0.0125946	92.22	2016-09-12	-0.00548949	92.22	2016-09-12	0.00909688	92.22	2016-09-12	-0.0520126	92.22	2016-09-12	-0.00590669	92.22	2016-09-12	-0.0258948	92.22	2016-09-12	0.0115988	92.22	2016-09-12	-0.00652075	92.22	2016-09-12	-0.0205219	92.22	2016-09-12	-0.0451879	92.22	2016-09-12	0.0141649	92.22	2016-09-12	0.00709483	92.22	2016-09-12	0.0198074
2016-09-13	-0.00583778	93.39	2017-09-25	0	118.4	2016-09-13	-0.00912507	93.39	2016-09-13	-0.0105069	93.39	2016-09-13	-0.00800242	93.39	2016-09-13	-0.000917852	93.39	2016-09-13	0.0547479	93.39	2016-09-13	0.00693965	93.39	2016-09-13	-0.0155227	93.39	2016-09-13	0.00261986	93.39	2016-09-13	-0.022777	93.39	2016-09-13	-0.00280768	93.39	2016-09-13	-0.0125556	93.39	2016-09-13	-0.00495226	93.39	2016-09-13	0.010245	93.39	2016-09-13	-0.0195711	93.39	2016-09-13	-0.0202895
2016-09-14	0	93.98	2017-09-26	0	120.67	2016-09-14	0.00215739	93.98	2016-09-14	-0.0085014	93.98	2016-09-14	-0.005126	93.98	2016-09-14	0.00366637	93.98	2016-09-14	0.0337178	93.98	2016-09-14	-0.0111267	93.98	2016-09-14	-0.0268309	93.98	2016-09-14	0.000523149	93.98	2016-09-14	-0.00334448	93.98	2016-09-14	-0.00658206	93.98	2016-09-14	-0.0142218	93.98	2016-09-14	-0.0099787	93.98	2016-09-14	-0.00560924	93.98	2016-09-14	-0.00892724	93.98	2016-09-14	-0.00338165
2016-09-15	0.00705145	94.12	2017-09-27	0	120.86	2016-09-15	0.01228	94.12	2016-09-15	0.000782963	94.12	2016-09-15	0.0154313	94.12	2016-09-15	0.00365297	94.12	2016-09-15	0	94.12	2016-09-15	0	94.12	2016-09-15	0	94.12	2016-09-15	0	94.12	2016-09-15	0.0086725	94.12	2016-09-15	0.00658206	94.12	2016-09-15	-0.00472278	94.12	2016-09-15	0	94.12	2016-09-15	0.00374299	94.12	2016-09-15	0.00263026	94.12	2016-09-15	0.0184591
2016-09-16	-0.00688298	93.78	2017-09-28	0	123.01	2016-09-16	-0.00184664	93.78	2016-09-16	-0.00840969	93.78	2016-09-16	-0.00930976	93.78	2016-09-16	-0.0258555	93.78	2016-09-16	0	93.78	2016-09-16	0	93.78	2016-09-16	0	93.78	2016-09-16	0	93.78	2016-09-16	-0.0107965	93.78	2016-09-16	-0.0314162	93.78	2016-09-16	-0.00436475	93.78	2016-09-16	0	93.78	2016-09-16	0.0063311	93.78	2016-09-16	-0.022325	93.78	2016-09-16	-0.0136317
2016-09-19	0.0143418	99.59	2017-09-29	0	120.66	2016-09-19	0.000758006	99.59	2016-09-19	0.0061374	99.59	2016-09-19	0.00937548	99.59	2016-09-19	0.0139343	99.59	2016-09-19	-0.0270043	99.59	2016-09-19	0.00696867	99.59	2016-09-19	0.0073892	99.59	2016-09-19	0.0258145	99.59	2016-09-19	0.00178891	99.59	2016-09-19	0.0086664	99.59	2016-09-19	0.00455409	99.59	2016-09-19	0.00107392	99.59	2016-09-19	0.00259532	99.59	2016-09-19	-0.0108672	99.59	2016-09-19	0.0145814
2016-09-20	-0.00166196	104.92	2017-10-02	0	119	2016-09-20	0.00448887	104.92	2016-09-20	0.0024288	104.92	2016-09-20	-0.00203927	104.92	2016-09-20	0.00460194	104.92	2016-09-20	0.00727276	104.92	2016-09-20	-0.0153957	104.92	2016-09-20	-0.0123458	104.92	2016-09-20	0.0306172	104.92	2016-09-20	-0.0023486	104.92	2016-09-20	-0.0311612	104.92	2016-09-20	-0.00664833	104.92	2016-09-20	-0.0191445	104.92	2016-09-20	-0.000617322	104.92	2016-09-20	-0.0366095	104.92	2016-09-20	-0.00166251
2016-09-21	0.0137933	107.53	2017-10-03	0	120.11	2016-09-21	0.0174787	107.53	2016-09-21	0.0214446	107.53	2016-09-21	0.00813226	107.53	2016-09-21	-0.0204089	107.53	2016-09-21	0	107.53	2016-09-21	0.00515828	107.53	2016-09-21	0	107.53	2016-09-21	-0.0159445	107.53	2016-09-21	0.00658448	107.53	2016-09-21	0.0137527	107.53	2016-09-21	0.00342466	107.53	2016-09-21	0.0032769	107.53	2016-09-21	-0.00309234	107.53	2016-09-21	0.00628428	107.53	2016-09-21	0.0106397
2016-09-22	0.0114184	107.71	2017-10-04	0	115.3	2016-09-22	0.00296063	107.71	2016-09-22	0.0099837	107.71	2016-09-22	0.0114302	107.71	2016-09-22	0.00746969	107.71	2016-09-22	0	107.71	2016-09-22	0.00884755	107.71	2016-09-22	-0.00373367	107.71	2016-09-22	0	107.71	2016-09-22	0.0100715	107.71	2016-09-22	0.00777458	107.71	2016-09-22	0.0201191	107.71	2016-09-22	-0.00510205	107.71	2016-09-22	0.00949394	107.71	2016-09-22	0.0261788	107.71	2016-09-22	0.0172539
2016-09-23	-0.00316777	106.41	2017-10-05	0	111.82	2016-09-23	0.00258338	106.41	2016-09-23	-0.000682723	106.41	2016-09-23	-0.00680341	106.41	2016-09-23	-0.0244833	106.41	2016-09-23	0	106.41	2016-09-23	-0.000927644	106.41	2016-09-23	-0.00124766	106.41	2016-09-23	-0.0136538	106.41	2016-09-23	0.000770543	106.41	2016-09-23	-0.0107057	106.41	2016-09-23	0.00167395	106.41	2016-09-23	0.00945462	106.41	2016-09-23	-0.00282642	106.41	2016-09-23	-0.00370744	106.41	2016-09-23	-0.002546
2016-09-26	-0.00126178	102.53	2017-10-06	0	110.12	2016-09-26	-0.000230388	102.53	2016-09-26	-0.00922438	102.53	2016-09-26	0.000390016	102.53	2016-09-26	-0.00957862	102.53	2016-09-26	0	102.53	2016-09-26	-0.0426605	102.53	2016-09-26	-0.0291344	102.53	2016-09-26	-0.0268334	102.53	2016-09-26	-0.00828688	102.53	2016-09-26	-0.0128018	102.53	2016-09-26	-0.0248366	102.53	2016-09-26	-0.041003	102.53	2016-09-26	-0.0131304	102.53	2016-09-26	0.00688359	102.53	2016-09-26	0.002546
2016-09-27	0.00105837	102.93	2017-10-09	0	106.99	2016-09-27	0.00482704	102.93	2016-09-27	0.00572761	102.93	2016-09-27	0.00912185	102.93	2016-09-27	0.000962001	102.93	2016-09-27	0	102.93	2016-09-27	0.0091589	102.93	2016-09-27	0.0115017	102.93	2016-09-27	0.0258145	102.93	2016-09-27	0.0159598	102.93	2016-09-27	-0.0119643	102.93	2016-09-27	-0.00669027	102.93	2016-09-27	0.00451468	102.93	2016-09-27	-0.00512533	102.93	2016-09-27	-0.00434544	102.93	2016-09-27	0.00897486
2016-09-28	-0.000162754	101.75	2017-10-10	0	107.18	2016-09-28	-0.000688152	101.75	2016-09-28	0.00690574	101.75	2016-09-28	0.00469017	101.75	2016-09-28	0.0114724	101.75	2016-09-28	-0.0250701	101.75	2016-09-28	-0.00529229	101.75	2016-09-28	-0.00893433	101.75	2016-09-28	-0.00921666	101.75	2016-09-28	0.00403204	101.75	2016-09-28	0.0139444	101.75	2016-09-28	0.0108728	101.75	2016-09-28	0.0149034	101.75	2016-09-28	0.008859	101.75	2016-09-28	0.00622046	101.75	2016-09-28	0.0059388
2016-09-29	-0.0139731	102.58	2017-10-11	0	108.9	2016-09-29	-0.0198843	102.58	2016-09-29	-0.00911653	102.58	2016-09-29	-0.00256723	102.58	2016-09-29	-0.00380953	102.58	2016-09-29	-0.0181198	102.58	2016-09-29	-0.00144823	102.58	2016-09-29	0.00766287	102.58	2016-09-29	0	102.58	2016-09-29	-0.0146804	102.58	2016-09-29	-0.00396433	102.58	2016-09-29	0.0111311	102.58	2016-09-29	-0.00185082	102.58	2016-09-29	0.0173639	102.58	2016-09-29	-0.0148373	102.58	2016-09-29	-0.00984102
2016-09-30	-0.0108701	103.72	2017-10-12	0	107.6	2016-09-30	0.00159042	103.72	2016-09-30	0.00540398	103.72	2016-09-30	-0.00289603	103.72	2016-09-30	0	103.72	2016-09-30	0.00691175	103.72	2016-09-30	0.0115275	103.72	2016-09-30	0.0126424	103.72	2016-09-30	0.00921666	103.72	2016-09-30	0.0109759	103.72	2016-09-30	0.00198413	103.72	2016-09-30	0.0100804	103.72	2016-09-30	-0.00818457	103.72	2016-09-30	0.000976205	103.72	2016-09-30	0.00581796	103.72	2016-09-30	-0.00461043
2016-10-03	0.0035811	101.92	2017-10-13	0	105.24	2016-10-03	0.00536069	101.92	2016-10-03	0.00484629	101.92	2016-10-03	-0.00290445	101.92	2016-10-03	0.0142115	101.92	2016-10-03	0	101.92	2016-10-03	0	101.92	2016-10-03	0	101.92	2016-10-03	0	101.92	2016-10-03	-0.00120146	101.92	2016-10-03	-0.0119643	101.92	2016-10-03	-0.00185908	101.92	2016-10-03	0	101.92	2016-10-03	0.00486678	101.92	2016-10-03	0.000651593	101.92	2016-10-03	-0.0123214
2016-10-04	-0.0145707	103.95	2017-10-16	0	104.83	2016-10-04	-0.0106093	103.95	2016-10-04	-0.000982504	103.95	2016-10-04	-0.00752615	103.95	2016-10-04	0.0259996	103.95	2016-10-04	0	103.95	2016-10-04	0	103.95	2016-10-04	0	103.95	2016-10-04	0	103.95	2016-10-04	-0.0026264	103.95	2016-10-04	-0.00856213	103.95	2016-10-04	0.0204446	103.95	2016-10-04	0	103.95	2016-10-04	-0.00474482	103.95	2016-10-04	0.00182221	103.95	2016-10-04	-0.00892863
2016-10-05	-0.00211104	106.19	2017-10-17	0	105.47	2016-10-05	-0.00164586	106.19	2016-10-05	0.018059	106.19	2016-10-05	0.00110652	106.19	2016-10-05	-0.0138442	106.19	2016-10-05	0	106.19	2016-10-05	0	106.19	2016-10-05	0	106.19	2016-10-05	0	106.19	2016-10-05	0.00579078	106.19	2016-10-05	0.0125661	106.19	2016-10-05	0.00418449	106.19	2016-10-05	0	106.19	2016-10-05	-0.0052577	106.19	2016-10-05	0.00531744	106.19	2016-10-05	-0.0047315
2016-10-06	-0.00797764	106.23	2017-10-18	0	103.64	2016-10-06	0.00810898	106.23	2016-10-06	-0.00178386	106.23	2016-10-06	0.00272851	106.23	2016-10-06	-0.00186047	106.23	2016-10-06	0	106.23	2016-10-06	0	106.23	2016-10-06	0	106.23	2016-10-06	0	106.23	2016-10-06	0.00532407	106.23	2016-10-06	-0.00752072	106.23	2016-10-06	-0.0118712	106.23	2016-10-06	0	106.23	2016-10-06	0.00611099	106.23	2016-10-06	0.00927005	106.23	2016-10-06	0.014829
2016-10-07	-0.00508277	104.01	2017-10-19	0	103.36	2016-10-07	0.00567919	104.01	2016-10-07	-0.00424946	104.01	2016-10-07	-0.00768483	104.01	2016-10-07	0.00649654	104.01	2016-10-07	0	104.01	2016-10-07	0	104.01	2016-10-07	0	104.01	2016-10-07	0	104.01	2016-10-07	0.00367767	104.01	2016-10-07	-0.0030242	104.01	2016-10-07	-0.0110845	104.01	2016-10-07	0	104.01	2016-10-07	-0.00464095	104.01	2016-10-07	-0.00501061	104.01	2016-10-07	-0.0172032
2016-10-10	-0.00102823	102.49	2017-10-20	0	100.33	2016-10-10	0.00550864	102.49	2016-10-10	0.014758	102.49	2016-10-10	-0.000457741	102.49	2016-10-10	0.0128678	102.49	2016-10-10	0.0482831	102.49	2016-10-10	0.0221969	102.49	2016-10-10	0.0284849	102.49	2016-10-10	0.0472842	102.49	2016-10-10	-0.00183714	102.49	2016-10-10	0.0115434	102.49	2016-10-10	0.00924563	102.49	2016-10-10	0.0228961	102.49	2016-10-10	0.0207167	102.49	2016-10-10	0.00648332	102.49	2016-10-10	-0.00261811
2016-10-11	-0.0061917	102.23	2017-10-23	0	95.61	2016-10-11	-0.00648391	102.23	2016-10-11	-0.0155801	102.23	2016-10-11	-0.0217536	102.23	2016-10-11	-0.00641321	102.23	2016-10-11	-0.00718566	102.23	2016-10-11	0.00837214	102.23	2016-10-11	0.00122026	102.23	2016-10-11	-0.00780873	102.23	2016-10-11	-0.0139421	102.23	2016-10-11	0.00597017	102.23	2016-10-11	-0.0242188	102.23	2016-10-11	0.0714967	102.23	2016-10-11	-0.014858	102.23	2016-10-11	-0.013852	102.23	2016-10-11	-0.0146444
2016-10-12	0.0010777	101.03	2017-10-24	0	96.04	2016-10-12	0.00754511	101.03	2016-10-12	-0.0043462	101.03	2016-10-12	0.00267023	101.03	2016-10-12	-0.00552997	101.03	2016-10-12	-0.00723767	101.03	2016-10-12	0	101.03	2016-10-12	0.00365186	101.03	2016-10-12	-0.00343559	101.03	2016-10-12	-0.00120727	101.03	2016-10-12	0.000991572	101.03	2016-10-12	-0.0104256	101.03	2016-10-12	-0.0140341	101.03	2016-10-12	-0.00316919	101.03	2016-10-12	0.01161	101.03	2016-10-12	0.0155972
2016-10-13	0.00382722	100.71	2017-10-25	0	98.16	2016-10-13	0.006985	100.71	2016-10-13	0.00165078	100.71	2016-10-13	0.00671077	100.71	2016-10-13	-0.00928512	100.71	2016-10-13	-0.00181763	100.71	2016-10-13	-0.00557363	100.71	2016-10-13	0.00484849	100.71	2016-10-13	-0.00246124	100.71	2016-10-13	-0.0141564	100.71	2016-10-13	-0.0129678	100.71	2016-10-13	-0.00114395	100.71	2016-10-13	0.00206612	100.71	2016-10-13	-0.0100614	100.71	2016-10-13	-0.00224698	100.71	2016-10-13	-0.00836825
2016-10-14	-0.00180428	99.96	2017-10-26	0	96.51	2016-10-14	0.00251549	99.96	2016-10-14	0.000899281	99.96	2016-10-14	0.0021829	99.96	2016-10-14	0.0129752	99.96	2016-10-14	-0.0103628	99.96	2016-10-14	0.0037192	99.96	2016-10-14	-0.00850035	99.96	2016-10-14	-0.0114004	99.96	2016-10-14	-0.00122597	99.96	2016-10-14	0.0325955	99.96	2016-10-14	0.00342792	99.96	2016-10-14	0.0224499	99.96	2016-10-14	0.0220754	99.96	2016-10-14	0.00647044	99.96	2016-10-14	0.00550702
2016-10-17	0.000859587	100.82	2017-10-27	0	95.27	2016-10-17	0.00100443	100.82	2016-10-17	0.00373832	100.82	2016-10-17	-0.00569878	100.82	2016-10-17	-0.00369004	100.82	2016-10-17	0.00732604	100.82	2016-10-17	-0.019682	100.82	2016-10-17	-0.0184621	100.82	2016-10-17	-0.0100201	100.82	2016-10-17	-0.00100418	100.82	2016-10-17	0.0230558	100.82	2016-10-17	0.00208907	100.82	2016-10-17	-0.0238269	100.82	2016-10-17	-0.00277828	100.82	2016-10-17	0.0169061	100.82	2016-10-17	-0.00767022
2016-10-18	8.5918e-05	101.14	2017-10-30	0	92.7	2016-10-18	0.00136805	101.14	2016-10-18	0.00817545	101.14	2016-10-18	0.00926055	101.14	2016-10-18	0.0091997	101.14	2016-10-18	-0.00732604	101.14	2016-10-18	0.0154969	101.14	2016-10-18	0.00988883	101.14	2016-10-18	0.0194471	101.14	2016-10-18	0.00900156	101.14	2016-10-18	0.0317784	101.14	2016-10-18	0.0173034	101.14	2016-10-18	0.0143641	101.14	2016-10-18	0.0117846	101.14	2016-10-18	0.00819139	101.14	2016-10-18	0.00336296
2016-10-19	-0.00197798	96.36	2017-10-31	0	92.96	2016-10-19	-0.00585011	96.36	2016-10-19	0.0079623	96.36	2016-10-19	-0.0030333	96.36	2016-10-19	0.0136428	96.36	2016-10-19	-0.0061463	96.36	2016-10-19	0.0320981	96.36	2016-10-19	-0.00246306	96.36	2016-10-19	0.00933897	96.36	2016-10-19	0.0137342	96.36	2016-10-19	0.00275609	96.36	2016-10-19	0.00927995	96.36	2016-10-19	-0.00510639	96.36	2016-10-19	0.02129	96.36	2016-10-19	-0.0094479	96.36	2016-10-19	0.00119832
2016-10-20	-0.00215443	94.11	2017-11-01	0	90.52	2016-10-20	-0.00367377	94.11	2016-10-20	-0.00249982	94.11	2016-10-20	-0.00469997	94.11	2016-10-20	-0.0219187	94.11	2016-10-20	0.0303606	94.11	2016-10-20	-0.00952172	94.11	2016-10-20	-0.00494439	94.11	2016-10-20	0.00731176	94.11	2016-10-20	-0.00645905	94.11	2016-10-20	0.0351546	94.11	2016-10-20	0.00258303	94.11	2016-10-20	-0.0147845	94.11	2016-10-20	-0.00469209	94.11	2016-10-20	-0.0118891	94.11	2016-10-20	0.00334768
2016-10-21	-0.00566672	91.31	2017-11-02	0	93.79	2016-10-21	-0.00692492	91.31	2016-10-21	-0.00154713	91.31	2016-10-21	-0.00352289	91.31	2016-10-21	-0.00370028	91.31	2016-10-21	0.0323653	91.31	2016-10-21	0.00545208	91.31	2016-10-21	-0.0037244	91.31	2016-10-21	0.00870412	91.31	2016-10-21	-0.00561706	91.31	2016-10-21	0.00530037	91.31	2016-10-21	-0.000184281	91.31	2016-10-21	-0.0017334	91.31	2016-10-21	-0.000352796	91.31	2016-10-21	-0.00965265	91.31	2016-10-21	0.000954426
2016-10-24	0.00708916	90.65	2017-11-03	0	93.11	2016-10-24	0.00277572	90.65	2016-10-24	0.0133296	90.65	2016-10-24	0.00835493	90.65	2016-10-24	0.000926355	90.65	2016-10-24	0.0126584	90.65	2016-10-24	0.0281457	90.65	2016-10-24	0.0135888	90.65	2016-10-24	0.0167108	90.65	2016-10-24	0.00813996	90.65	2016-10-24	-0.00707342	90.65	2016-10-24	0.0104502	90.65	2016-10-24	0.00794889	90.65	2016-10-24	0.00246696	90.65	2016-10-24	0.00192518	90.65	2016-10-24	0.00925823
2016-10-25	0.0710697	91.28	2017-11-06	0	92.01	2016-10-25	0.0140831	91.28	2016-10-25	0.0113576	91.28	2016-10-25	0.00756508	91.28	2016-10-25	0.000925498	91.28	2016-10-25	-0.011501	91.28	2016-10-25	-0.00353045	91.28	2016-10-25	-0.00492006	91.28	2016-10-25	0.0367227	91.28	2016-10-25	-0.0062641	91.28	2016-10-25	-0.0260689	91.28	2016-10-25	-0.026614	91.28	2016-10-25	-0.00933778	91.28	2016-10-25	-0.00364385	91.28	2016-10-25	0.00396699	91.28	2016-10-25	-0.0133208
2016-10-26	0.00332432	90.05	2017-11-07	0	92.61	2016-10-26	0.038076	90.05	2016-10-26	0.0458332	90.05	2016-10-26	-0.00954803	90.05	2016-10-26	0.000924642	90.05	2016-10-26	0.000578202	90.05	2016-10-26	-0.00531916	90.05	2016-10-26	-0.00866878	90.05	2016-10-26	-0.00917017	90.05	2016-10-26	0.00735903	90.05	2016-10-26	0.00181984	90.05	2016-10-26	0.0369561	90.05	2016-10-26	-0.0108298	90.05	2016-10-26	0.000117751	90.05	2016-10-26	0.0170317	90.05	2016-10-26	-0.00167765
2016-10-27	-0.00625729	90.56	2017-11-08	0	96.6	2016-10-27	-0.0119102	90.56	2016-10-27	-0.0154408	90.56	2016-10-27	-0.00670497	90.56	2016-10-27	0.00552997	90.56	2016-10-27	-0.0228013	90.56	2016-10-27	-0.000444543	90.56	2016-10-27	0.00124301	90.56	2016-10-27	-0.00554274	90.56	2016-10-27	-0.026615	90.56	2016-10-27	0.00724641	90.56	2016-10-27	0.00090212	90.56	2016-10-27	0.00420611	90.56	2016-10-27	-0.00271179	90.56	2016-10-27	-0.00100496	90.56	2016-10-27	-0.0123086
2016-10-28	-0.00213482	89.43	2017-11-09	0	97.05	2016-10-28	0.0133562	89.43	2016-10-28	-0.00209556	89.43	2016-10-28	0.00908404	89.43	2016-10-28	-0.00276116	89.43	2016-10-28	-0.000591541	89.43	2016-10-28	-0.0238481	89.43	2016-10-28	-0.00748133	89.43	2016-10-28	-0.00464253	89.43	2016-10-28	0.00459719	89.43	2016-10-28	0.00180343	89.43	2016-10-28	-0.00814853	89.43	2016-10-28	-0.00737233	89.43	2016-10-28	0.00858173	89.43	2016-10-28	0.00588974	89.43	2016-10-28	0.00532818
2016-10-31	-0.00655369	87.45	2017-11-10	0	96.8	2016-10-31	0.0027111	87.45	2016-10-31	-0.00406391	87.45	2016-10-31	-0.00502913	87.45	2016-10-31	0	87.45	2016-10-31	0.00177357	87.45	2016-10-31	0.0167084	87.45	2016-10-31	0.0087228	87.45	2016-10-31	0.0193554	87.45	2016-10-31	-0.00201568	87.45	2016-10-31	0	87.45	2016-10-31	-0.0155752	87.45	2016-10-31	-0.0275066	87.45	2016-10-31	0.00397197	87.45	2016-10-31	0.00802667	87.45	2016-10-31	0.00409787
2016-11-01	-0.00569848	88.28	2017-11-13	0	95.21	2016-11-01	-0.00253596	88.28	2016-11-01	-0.00014043	88.28	2016-11-01	-0.00505455	88.28	2016-11-01	-0.00740059	88.28	2016-11-01	-0.00473654	88.28	2016-11-01	-0.00358906	88.28	2016-11-01	0	88.28	2016-11-01	-0.000913242	88.28	2016-11-01	0.0386989	88.28	2016-11-01	0.00180018	88.28	2016-11-01	-0.0154465	88.28	2016-11-01	0.00289331	88.28	2016-11-01	-0.00596388	88.28	2016-11-01	0.00130059	88.28	2016-11-01	-0.00409787
2016-11-02	0.000530515	88.68	2017-11-14	0	95.65	2016-11-02	0.00109388	88.68	2016-11-02	-0.011725	88.68	2016-11-02	-0.00206908	88.68	2016-11-02	-0.00652075	88.68	2016-11-02	0.0147278	88.68	2016-11-02	-0.0185989	88.68	2016-11-02	0.00371517	88.68	2016-11-02	-0.023574	88.68	2016-11-02	0.0046264	88.68	2016-11-02	-0.0181493	88.68	2016-11-02	-0.0137855	88.68	2016-11-02	-0.0149175	88.68	2016-11-02	-0.00694406	88.68	2016-11-02	-0.00995219	88.68	2016-11-02	-0.00459994
2016-11-03	-0.0264996	85.84	2017-11-15	0	94.35	2016-11-03	-0.0137824	85.84	2016-11-03	-0.0052	85.84	2016-11-03	0.0024024	85.84	2016-11-03	-0.000935016	85.84	2016-11-03	0.0242646	85.84	2016-11-03	0.00182983	85.84	2016-11-03	0.00123533	85.84	2016-11-03	-0.0122354	85.84	2016-11-03	-0.00387181	85.84	2016-11-03	-0.0091997	85.84	2016-11-03	-0.00974499	85.84	2016-11-03	0.00694067	85.84	2016-11-03	-0.00307547	85.84	2016-11-03	-0.0727865	85.84	2016-11-03	0.0743333
2016-11-04	-0.01019	83.45	2017-11-16	0	94.72	2016-11-04	-0.00137542	83.45	2016-11-04	-0.00343397	83.45	2016-11-04	-0.00146745	83.45	2016-11-04	0.00838384	83.45	2016-11-04	-0.00917438	83.45	2016-11-04	-0.0198483	83.45	2016-11-04	-0.0161796	83.45	2016-11-04	0.0136376	83.45	2016-11-04	0.0155042	83.45	2016-11-04	-0.0347943	83.45	2016-11-04	-0.00307693	83.45	2016-11-04	-0.00767407	83.45	2016-11-04	-0.00296613	83.45	2016-11-04	-0.0134694	83.45	2016-11-04	-0.0142941
2016-11-07	0.0125751	84.54	2017-11-17	0	92.43	2016-11-07	0.021218	84.54	2016-11-07	0.0247031	84.54	2016-11-07	0.0170752	84.54	2016-11-07	0.0202027	84.54	2016-11-07	0.00115141	84.54	2016-11-07	-0.00186654	84.54	2016-11-07	-0.00251256	84.54	2016-11-07	-0.0141112	84.54	2016-11-07	0.0285539	84.54	2016-11-07	0.0180185	84.54	2016-11-07	0.023414	84.54	2016-11-07	-0.000733945	84.54	2016-11-07	0.0136891	84.54	2016-11-07	0.0148131	84.54	2016-11-07	0.00955204
2016-11-08	-0.000334406	84.14	2017-11-20	0	88.78	2016-11-08	-0.000826213	84.14	2016-11-08	-0.00581988	84.14	2016-11-08	0.00907999	84.14	2016-11-08	-0.00364299	84.14	2016-11-08	-0.00634923	84.14	2016-11-08	0.00883521	84.14	2016-11-08	0.00501883	84.14	2016-11-08	0.00425432	84.14	2016-11-08	0.00493727	84.14	2016-11-08	0.012144	84.14	2016-11-08	-0.0062282	84.14	2016-11-08	0.00622143	84.14	2016-11-08	-0.000468933	84.14	2016-11-08	0.00988784	84.14	2016-11-08	-0.0152814
2016-11-09	0.0579478	82.81	2017-11-21	0	92.39	2016-11-09	0.0526627	82.81	2016-11-09	0.0201197	82.81	2016-11-09	0.0526287	82.81	2016-11-09	0.0653366	82.81	2016-11-09	0.00864808	82.81	2016-11-09	-0.0149257	82.81	2016-11-09	-0.0202282	82.81	2016-11-09	-0.0233845	82.81	2016-11-09	0.0376567	82.81	2016-11-09	0.0733782	82.81	2016-11-09	0.0268974	82.81	2016-11-09	-0.0187816	82.81	2016-11-09	0.0481869	82.81	2016-11-09	0.108089	82.81	2016-11-09	0.034116
2016-11-10	0.0149201	82.34	2017-11-22	0	93.71	2016-11-10	0.0117752	82.34	2016-11-10	0.0177612	82.34	2016-11-10	0.0269036	82.34	2016-11-10	0.0451204	82.34	2016-11-10	0.00229358	82.34	2016-11-10	0.0190837	82.34	2016-11-10	0.0152094	82.34	2016-11-10	0.027151	82.34	2016-11-10	0.0157839	82.34	2016-11-10	0.0430628	82.34	2016-11-10	0.0198894	82.34	2016-11-10	0.0154927	82.34	2016-11-10	0.0236318	82.34	2016-11-10	0.0311929	82.34	2016-11-10	0.0180502
2016-11-11	0.0073581	82.12	2017-11-23	0	91.66	2016-11-11	0.00945873	82.12	2016-11-11	0.00560415	82.12	2016-11-11	0.0121771	82.12	2016-11-11	-0.0357626	82.12	2016-11-11	0.0304592	82.12	2016-11-11	0.00505864	82.12	2016-11-11	0.00251256	82.12	2016-11-11	0.00515586	82.12	2016-11-11	0.00591574	82.12	2016-11-11	0.00165153	82.12	2016-11-11	-0.0107167	82.12	2016-11-11	0.0127298	82.12	2016-11-11	-0.00558141	82.12	2016-11-11	0.00984152	82.12	2016-11-11	0.0132194
2016-11-14	0.0306629	81.93	2017-11-24	0	90.16	2016-11-14	0.0145203	81.93	2016-11-14	0.009849	81.93	2016-11-14	0.00968302	81.93	2016-11-14	0.00506758	81.93	2016-11-14	0.0429531	81.93	2016-11-14	0.020432	81.93	2016-11-14	0.00125392	81.93	2016-11-14	0.0102326	81.93	2016-11-14	0.0158284	81.93	2016-11-14	0.0187991	81.93	2016-11-14	0.0289771	81.93	2016-11-14	0.00396754	81.93	2016-11-14	-0.00627513	81.93	2016-11-14	0.0133123	81.93	2016-11-14	0.0202458
2016-11-15	-0.00491401	82.86	2017-11-27	0.0699246	90	2016-11-15	-0.0147224	82.86	2016-11-15	-0.0126134	82.86	2016-11-15	-0.0128324	82.86	2016-11-15	0.0108924	82.86	2016-11-15	0.00106383	82.86	2016-11-15	-0.00179937	82.86	2016-11-15	0.00624612	82.86	2016-11-15	0.00967081	82.86	2016-11-15	-0.00190531	82.86	2016-11-15	-0.00731413	82.86	2016-11-15	0.00177242	82.86	2016-11-15	0.00502694	82.86	2016-11-15	-0.00287547	82.86	2016-11-15	-0.0327427	82.86	2016-11-15	0.0109107
2016-11-16	-0.00974917	82.13	2017-11-28	0	91.73	2016-11-16	-0.00835976	82.13	2016-11-16	-0.0113395	82.13	2016-11-16	-0.0130596	82.13	2016-11-16	-0.000833681	82.13	2016-11-16	-0.0101524	82.13	2016-11-16	-0.0104097	82.13	2016-11-16	0	82.13	2016-11-16	-0.0189689	82.13	2016-11-16	-0.00833059	82.13	2016-11-16	0.0129661	82.13	2016-11-16	-0.0296544	82.13	2016-11-16	0.00286123	82.13	2016-11-16	-0.00177364	82.13	2016-11-16	0.0181123	82.13	2016-11-16	-0.00104395
2016-11-17	-0.000265841	80.31	2017-11-29	0	91.81	2016-11-17	-0.00297929	80.31	2016-11-17	-0.00760877	80.31	2016-11-17	-0.00126708	80.31	2016-11-17	-0.00417886	80.31	2016-11-17	0.00589024	80.31	2016-11-17	0.0131075	80.31	2016-11-17	0.00991334	80.31	2016-11-17	0.00512463	80.31	2016-11-17	-0.00202127	80.31	2016-11-17	-0.0219789	80.31	2016-11-17	0.0128683	80.31	2016-11-17	0.0309448	80.31	2016-11-17	-0.00400223	80.31	2016-11-17	0.0144043	80.31	2016-11-17	-0.00670721
2016-11-18	-0.000721926	79.64	2017-11-30	0	93.25	2016-11-18	0.00326451	79.64	2016-11-18	0.00699399	79.64	2016-11-18	0.00595939	79.64	2016-11-18	-0.0058799	79.64	2016-11-18	0.0031983	79.64	2016-11-18	-0.00902126	79.64	2016-11-18	-0.0111594	79.64	2016-11-18	-0.0211325	79.64	2016-11-18	-0.00212191	79.64	2016-11-18	-0.0292296	79.64	2016-11-18	-0.00523609	79.64	2016-11-18	-0.0220559	79.64	2016-11-18	-0.00580942	79.64	2016-11-18	-0.00447555	79.64	2016-11-18	0.0168912
2016-11-21	0.00125354	78.2	2017-12-01	0	94.39	2016-11-21	0.0033757	78.2	2016-11-21	0.00456762	78.2	2016-11-21	0.0108045	78.2	2016-11-21	0.00671707	78.2	2016-11-21	0.0111142	78.2	2016-11-21	0.00497176	78.2	2016-11-21	0	78.2	2016-11-21	-0.00428062	78.2	2016-11-21	0.00318119	78.2	2016-11-21	0.0126317	78.2	2016-11-21	0.0432232	78.2	2016-11-21	0.00035392	78.2	2016-11-21	0.0235852	78.2	2016-11-21	0.000454133	78.2	2016-11-21	0.022289
2016-11-22	0.00469627	78.88	2017-12-04	0	87.73	2016-11-22	0.00720126	78.88	2016-11-22	0.0168615	78.88	2016-11-22	0.0103365	78.88	2016-11-22	-0.00251362	78.88	2016-11-22	-0.0207399	78.88	2016-11-22	0.000450755	78.88	2016-11-22	0	78.88	2016-11-22	0.008543	78.88	2016-11-22	0.00144265	78.88	2016-11-22	0.00417537	78.88	2016-11-22	0.0124054	78.88	2016-11-22	0.00106101	78.88	2016-11-22	-0.00702836	78.88	2016-11-22	0.0153191	78.88	2016-11-22	0.000404367
2016-11-23	-0.000982875	78.53	2017-12-05	0	88.65	2016-11-23	-0.00193681	78.53	2016-11-23	0.00147029	78.53	2016-11-23	0.00217181	78.53	2016-11-23	0.0116765	78.53	2016-11-23	-0.0333273	78.53	2016-11-23	0.013429	78.53	2016-11-23	0.00992564	78.53	2016-11-23	-0.0176405	78.53	2016-11-23	0.00115263	78.53	2016-11-23	0.0157093	78.53	2016-11-23	0.0233553	78.53	2016-11-23	-0.00354108	78.53	2016-11-23	-0.00397527	78.53	2016-11-23	-0.0067295	78.53	2016-11-23	0.00463851
2016-11-24	0	78.41	2017-12-06	0	87.87	2016-11-24	0	78.41	2016-11-24	0	78.41	2016-11-24	0	78.41	2016-11-24	0.00907972	78.41	2016-11-24	-0.00948933	78.41	2016-11-24	-0.0129785	78.41	2016-11-24	-0.0111733	78.41	2016-11-24	-0.0199181	78.41	2016-11-24	0	78.41	2016-11-24	-0.00658439	78.41	2016-11-24	0.00433985	78.41	2016-11-24	-0.0207893	78.41	2016-11-24	0.0100182	78.41	2016-11-24	0	78.41	2016-11-24	0
2016-11-25	0.0057324	77.73	2017-12-07	0	86.24	2016-11-25	0.00399057	77.73	2016-11-25	0.00200147	77.73	2016-11-25	0.00893098	77.73	2016-11-25	-0.00742271	77.73	2016-11-25	-0.00675298	77.73	2016-11-25	0.00224972	77.73	2016-11-25	0.00498133	77.73	2016-11-25	0.0112224	77.73	2016-11-25	0.00593417	77.73	2016-11-25	0.000825423	77.73	2016-11-25	0.00448692	77.73	2016-11-25	0.000362122	77.73	2016-11-25	0.00763862	77.73	2016-11-25	0.0171822	77.73	2016-11-25	0.00561799
2016-11-28	3.76046e-05	79.6	2017-12-08	0	83.17	2016-11-28	0.00152752	79.6	2016-11-28	-0.00180114	79.6	2016-11-28	0.00342277	79.6	2016-11-28	-0.001657	79.6	2016-11-28	0.0311309	79.6	2016-11-28	0	79.6	2016-11-28	0	79.6	2016-11-28	-0.00583943	79.6	2016-11-28	-0.0074713	79.6	2016-11-28	-0.010784	79.6	2016-11-28	-0.00432038	79.6	2016-11-28	0.00649587	79.6	2016-11-28	-0.000652458	79.6	2016-11-28	-0.00432349	79.6	2016-11-28	0.00538762
2016-11-29	0.00244127	81.7	2017-12-11	0	84.02	2016-11-29	0.0113429	81.7	2016-11-29	0.0124085	81.7	2016-11-29	0.0141463	81.7	2016-11-29	-0.00249066	81.7	2016-11-29	-0.0300023	81.7	2016-11-29	0.0133931	81.7	2016-11-29	0.00742578	81.7	2016-11-29	0.00389674	81.7	2016-11-29	0.00642103	81.7	2016-11-29	0.0157223	81.7	2016-11-29	0.00630812	81.7	2016-11-29	0.0181791	81.7	2016-11-29	0.00412506	81.7	2016-11-29	0.00293979	81.7	2016-11-29	0.0199002
2016-11-30	-0.00500161	83.58	2017-12-12	0	85.29	2016-11-30	-0.00857518	83.58	2016-11-30	-0.00714761	83.58	2016-11-30	0.00125542	83.58	2016-11-30	-0.00166389	83.58	2016-11-30	-0.035595	83.58	2016-11-30	-0.0138426	83.58	2016-11-30	-0.00618431	83.58	2016-11-30	0.0163938	83.58	2016-11-30	-0.0107569	83.58	2016-11-30	0.00573067	83.58	2016-11-30	-0.0026512	83.58	2016-11-30	-0.0217827	83.58	2016-11-30	-0.00195185	83.58	2016-11-30	-0.00996362	83.58	2016-11-30	-0.00117119
2016-12-01	0.00432616	85.48	2017-12-13	0	85.2	2016-12-01	-0.00232596	85.48	2016-12-01	0.0120813	85.48	2016-12-01	0.00597017	85.48	2016-12-01	-0.00417189	85.48	2016-12-01	0.0299389	85.48	2016-12-01	0.000898876	85.48	2016-12-01	0.00123993	85.48	2016-12-01	-0.00864559	85.48	2016-12-01	0.00750364	85.48	2016-12-01	-0.00490999	85.48	2016-12-01	-0.00365692	85.48	2016-12-01	0.0246046	85.48	2016-12-01	-0.00173819	85.48	2016-12-01	0.00296048	85.48	2016-12-01	0
2016-12-02	0.00456913	85.07	2017-12-14	0	84.94	2016-12-02	0.0072009	85.07	2016-12-02	-0.000919118	85.07	2016-12-02	0.0127864	85.07	2016-12-02	-0.00671143	85.07	2016-12-02	-0.0305235	85.07	2016-12-02	-0.0347384	85.07	2016-12-02	-0.0225573	85.07	2016-12-02	-0.0204686	85.07	2016-12-02	0.00592453	85.07	2016-12-02	0.0146582	85.07	2016-12-02	-0.0178096	85.07	2016-12-02	0.0112085	85.07	2016-12-02	-0.00326726	85.07	2016-12-02	0.00866335	85.07	2016-12-02	0.00720058
2016-12-05	-0.00258161	84.04	2017-12-15	0	85.58	2016-12-05	-0.0135647	84.04	2016-12-05	-0.000591308	84.04	2016-12-05	-0.000839889	84.04	2016-12-05	0.0100503	84.04	2016-12-05	-0.018295	84.04	2016-12-05	-0.0018622	84.04	2016-12-05	0.00379507	84.04	2016-12-05	0.00442153	84.04	2016-12-05	0.00929357	84.04	2016-12-05	0.036512	84.04	2016-12-05	0.0149746	84.04	2016-12-05	0.0342382	84.04	2016-12-05	0.00847279	84.04	2016-12-05	0.0134562	84.04	2016-12-05	0.00599325
2016-12-06	-0.00349014	84.01	2017-12-18	0	84.33	2016-12-06	0.0014132	84.01	2016-12-06	0.000525624	84.01	2016-12-06	-0.0024116	84.01	2016-12-06	-0.00250313	84.01	2016-12-06	0.00297354	84.01	2016-12-06	-0.0103045	84.01	2016-12-06	-0.00126342	84.01	2016-12-06	0.00195886	84.01	2016-12-06	0.00508428	84.01	2016-12-06	0.0208261	84.01	2016-12-06	-0.00804833	84.01	2016-12-06	-0.0207455	84.01	2016-12-06	-0.00368444	84.01	2016-12-06	0.00310483	84.01	2016-12-06	0.00959148
2016-12-07	0.00142755	85.25	2017-12-19	0	84.92	2016-12-07	-0.0028284	85.25	2016-12-07	0.0124031	85.25	2016-12-07	0.00190733	85.25	2016-12-07	0.00997515	85.25	2016-12-07	0.0378723	85.25	2016-12-07	0.00843887	85.25	2016-12-07	0.0138106	85.25	2016-12-07	0.0111896	85.25	2016-12-07	0.00608588	85.25	2016-12-07	0.0300775	85.25	2016-12-07	-0.0139009	85.25	2016-12-07	0.0314587	85.25	2016-12-07	-0.0126736	85.25	2016-12-07	0.000380631	85.25	2016-12-07	-0.00497609
2016-12-08	-0.027131	84.78	2017-12-20	0	86.12	2016-12-08	-0.0388615	84.78	2016-12-08	0.00807681	84.78	2016-12-08	-0.0270394	84.78	2016-12-08	-0.000827472	84.78	2016-12-08	-0.00228964	84.78	2016-12-08	-0.00938093	84.78	2016-12-08	-0.0138106	84.78	2016-12-08	0	84.78	2016-12-08	-0.0114534	84.78	2016-12-08	0.013976	84.78	2016-12-08	0.0125532	84.78	2016-12-08	-0.0232451	84.78	2016-12-08	0.00153812	84.78	2016-12-08	-0.0150082	84.78	2016-12-08	0.00287384
2016-12-09	0.00107946	85.47	2017-12-21	0	84.43	2016-12-09	0.00298226	85.47	2016-12-09	0.00705402	85.47	2016-12-09	0.00985512	85.47	2016-12-09	-0.00581156	85.47	2016-12-09	0.00457405	85.47	2016-12-09	0.000471143	85.47	2016-12-09	-0.00888895	85.47	2016-12-09	-0.00972297	85.47	2016-12-09	-0.00378394	85.47	2016-12-09	-0.0289016	85.47	2016-12-09	0.00437343	85.47	2016-12-09	0.00408164	85.47	2016-12-09	-0.00760376	85.47	2016-12-09	0.00165426	85.47	2016-12-09	-0.000382702
2016-12-12	-0.0250481	85.46	2017-12-22	0.118623	81.99	2016-12-12	-0.0270367	85.46	2016-12-12	0.00427228	85.46	2016-12-12	-0.00945214	85.46	2016-12-12	-0.0244429	85.46	2016-12-12	-0.0443221	85.46	2016-12-12	-0.0301242	85.46	2016-12-12	-0.0631789	85.46	2016-12-12	-0.0403743	85.46	2016-12-12	-0.00465493	85.46	2016-12-12	-0.00376648	85.46	2016-12-12	0.0144966	85.46	2016-12-12	0.0224879	85.46	2016-12-12	0.00044238	85.46	2016-12-12	-0.0183491	85.46	2016-12-12	-0.0380348
2016-12-13	-0.00562601	87.78	2017-12-27	0	84.81	2016-12-13	-0.00220003	87.78	2016-12-13	-0.00318654	87.78	2016-12-13	0.00327539	87.78	2016-12-13	0.0194345	87.78	2016-12-13	0.00772205	87.78	2016-12-13	0.0244558	87.78	2016-12-13	0.00271371	87.78	2016-12-13	-0.00152711	87.78	2016-12-13	0.0040861	87.78	2016-12-13	0.000754432	87.78	2016-12-13	0.0389344	87.78	2016-12-13	0.0679967	87.78	2016-12-13	0.000884173	87.78	2016-12-13	-0.00935904	87.78	2016-12-13	0.0142126
2016-12-14	0.00242068	86.37	2017-12-28	0	85.71	2016-12-14	0.00232929	86.37	2016-12-14	-0.0140779	86.37	2016-12-14	-0.00327539	86.37	2016-12-14	-0.0143281	86.37	2016-12-14	-0.0239532	86.37	2016-12-14	0.0197004	86.37	2016-12-14	0.0267396	86.37	2016-12-14	0.00152711	86.37	2016-12-14	-0.002849	86.37	2016-12-14	-0.00302115	86.37	2016-12-14	-0.00718566	86.37	2016-12-14	-0.0251191	86.37	2016-12-14	-0.00999231	86.37	2016-12-14	-0.00175752	86.37	2016-12-14	-0.00039208
2016-12-15	-0.00656131	87.28	2017-12-29	0	86.44	2016-12-15	-0.000474046	87.28	2016-12-15	-0.00454192	87.28	2016-12-15	0.00218479	87.28	2016-12-15	0.00338983	87.28	2016-12-15	0.000605877	87.28	2016-12-15	0.0147536	87.28	2016-12-15	0.0157071	87.28	2016-12-15	0.00709582	87.28	2016-12-15	-0.00142755	87.28	2016-12-15	0.0187342	87.28	2016-12-15	0.0268791	87.28	2016-12-15	0.0148338	87.28	2016-12-15	0.0253401	87.28	2016-12-15	0.0194432	87.28	2016-12-15	0.00332779
2016-12-16	-0.00227668	87.32	2018-01-02	0	91.41	2016-12-16	-0.00125084	87.32	2016-12-16	0.00473612	87.32	2016-12-16	0.00166413	87.32	2016-12-16	0.00253486	87.32	2016-12-16	0.00964444	87.32	2016-12-16	-0.0032088	87.32	2016-12-16	-0.00651468	87.32	2016-12-16	-0.00101061	87.32	2016-12-16	-0.00956945	87.32	2016-12-16	-0.00521028	87.32	2016-12-16	0.00124727	87.32	2016-12-16	-0.0257035	87.32	2016-12-16	-0.000435256	87.32	2016-12-16	0.0149689	87.32	2016-12-16	0
2016-12-19	0.00836225	87.67	2018-01-03	-0.00767178	93.86	2016-12-19	0.00790994	87.67	2016-12-19	0.0108151	87.67	2016-12-19	0.0012606	87.67	2016-12-19	0.00672837	87.67	2016-12-19	0.0312987	87.67	2016-12-19	0.0082305	87.67	2016-12-19	0.0039139	87.67	2016-12-19	0.00252462	87.67	2016-12-19	0.00335973	87.67	2016-12-19	0	87.67	2016-12-19	-0.0145965	87.67	2016-12-19	0.021937	87.67	2016-12-19	-0.00720921	87.67	2016-12-19	0.00987433	87.67	2016-12-19	0.00331675
2016-12-20	0.00612759	89.74	2018-01-04	0	94.3	2016-12-20	0.00682771	89.74	2016-12-20	0.0013437	89.74	2016-12-20	0.00360114	89.74	2016-12-20	0.00334728	89.74	2016-12-20	-0.00466201	89.74	2016-12-20	-0.0082305	89.74	2016-12-20	0	89.74	2016-12-20	-0.00454891	89.74	2016-12-20	-0.00134254	89.74	2016-12-20	0.00669396	89.74	2016-12-20	0.00928483	89.74	2016-12-20	-0.01234	89.74	2016-12-20	0.000876616	89.74	2016-12-20	0.0201528	89.74	2016-12-20	0.00233463
2016-12-21	-0.00478026	92.3	2018-01-05	0	92.88	2016-12-21	-0.00849906	92.3	2016-12-21	0.00694558	92.3	2016-12-21	-0.00664074	92.3	2016-12-21	-0.00418586	92.3	2016-12-21	0.0423162	92.3	2016-12-21	0.0154901	92.3	2016-12-21	0.0155042	92.3	2016-12-21	0.00454891	92.3	2016-12-21	-0.00403847	92.3	2016-12-21	-0.00371334	92.3	2016-12-21	-0.0132452	92.3	2016-12-21	0.0387185	92.3	2016-12-21	0.00240674	92.3	2016-12-21	-0.0166845	92.3	2016-12-21	-0.00194515
2016-12-22	0.00110821	93.13	2018-01-08	0.0235251	92.3	2016-12-22	0.00244179	93.13	2016-12-22	-0.000127008	93.13	2016-12-22	0.0024668	93.13	2016-12-22	-0.00504627	93.13	2016-12-22	-0.00280348	93.13	2016-12-22	-0.012739	93.13	2016-12-22	-0.0116055	93.13	2016-12-22	-0.00353625	93.13	2016-12-22	-0.000867512	93.13	2016-12-22	-0.00597017	93.13	2016-12-22	-0.00445435	93.13	2016-12-22	-0.00491251	93.13	2016-12-22	0.00305477	93.13	2016-12-22	0.0163652	93.13	2016-12-22	-0.00546663
2016-12-23	-0.0127791	96.71	2018-01-09	0	91.66	2016-12-23	-0.00312828	96.71	2016-12-23	0.00222032	96.71	2016-12-23	0.00411688	96.71	2016-12-23	0.000842815	96.71	2016-12-23	-0.0124295	96.71	2016-12-23	-0.00781434	96.71	2016-12-23	-0.00389864	96.71	2016-12-23	0	96.71	2016-12-23	0.000192845	96.71	2016-12-23	0.00894194	96.71	2016-12-23	0.00286579	96.71	2016-12-23	-0.010831	96.71	2016-12-23	0.0017414	96.71	2016-12-23	-0.00474782	96.71	2016-12-23	-0.000391619
2016-12-27	0.00507544	98.04	2018-01-10	0	89.29	2016-12-27	0.00107243	98.04	2016-12-27	-0.00209331	98.04	2016-12-27	-0.00383044	98.04	2016-12-27	0	98.04	2016-12-27	0.00397164	98.04	2016-12-27	-0.0257084	98.04	2016-12-27	-0.0131063	98.04	2016-12-27	-0.00151937	98.04	2016-12-27	-0.00279991	98.04	2016-12-27	0.00591718	98.04	2016-12-27	0.000317914	98.04	2016-12-27	-0.0217024	98.04	2016-12-27	0.00314858	98.04	2016-12-27	-0.00837679	98.04	2016-12-27	0.00371421
2016-12-28	-0.00511551	98.58	2018-01-11	0.0104309	89.22	2016-12-28	-0.00554614	98.58	2016-12-28	-0.00880164	98.58	2016-12-28	-0.00880252	98.58	2016-12-28	0.00922438	98.58	2016-12-28	-0.000566412	98.58	2016-12-28	0.00425231	98.58	2016-12-28	0	98.58	2016-12-28	-0.00610068	98.58	2016-12-28	-0.000870533	98.58	2016-12-28	-0.0103782	98.58	2016-12-28	-0.0031837	98.58	2016-12-28	-0.00510043	98.58	2016-12-28	0.0033548	98.58	2016-12-28	-0.0072519	98.58	2016-12-28	-0.00685269
2016-12-29	0.00403863	97.02	2018-01-12	0	92.13	2016-12-29	0.00292738	97.02	2016-12-29	-0.00262998	97.02	2016-12-29	0.000924161	97.02	2016-12-29	-0.00670019	97.02	2016-12-29	0.0162971	97.02	2016-12-29	0.00188413	97.02	2016-12-29	0.00657465	97.02	2016-12-29	-0.00613813	97.02	2016-12-29	-0.00222814	97.02	2016-12-29	-0.0089821	97.02	2016-12-29	-0.00575633	97.02	2016-12-29	-0.0401032	97.02	2016-12-29	-0.00552518	97.02	2016-12-29	0.00292874	97.02	2016-12-29	0.00958068
2016-12-30	-0.00259725	99.91	2018-01-15	0	91.25	2016-12-30	-0.000214957	99.91	2016-12-30	-6.42323e-05	99.91	2016-12-30	-0.00318039	99.91	2016-12-30	-0.00589972	99.91	2016-12-30	0.00722025	99.91	2016-12-30	0.000470478	99.91	2016-12-30	-0.00131148	99.91	2016-12-30	0.00766679	99.91	2016-12-30	-0.00622631	99.91	2016-12-30	0.00300301	99.91	2016-12-30	0.00766777	99.91	2016-12-30	-0.0120483	99.91	2016-12-30	0.000868715	99.91	2016-12-30	-0.00249431	99.91	2016-12-30	-0.00487663
2017-01-02	0	105.25	2018-01-16	0	91.43	2017-01-02	0	105.25	2017-01-02	0	105.25	2017-01-02	0	105.25	2017-01-02	0	105.25	2017-01-02	0	105.25	2017-01-02	0	105.25	2017-01-02	0	105.25	2017-01-02	0	105.25	2017-01-02	0	105.25	2017-01-02	0.00523366	105.25	2017-01-02	-0.000318319	105.25	2017-01-02	0	105.25	2017-01-02	-0.00337048	105.25	2017-01-02	0	105.25	2017-01-02	0
2017-01-03	0.0133931	108.55	2018-01-17	0	93.46	2017-01-03	0.00988307	108.55	2017-01-03	0.00825209	108.55	2017-01-03	0.0160298	108.55	2017-01-03	-0.000845666	108.55	2017-01-03	-0.0212536	108.55	2017-01-03	0.0405586	108.55	2017-01-03	0.0548957	108.55	2017-01-03	0.00507873	108.55	2017-01-03	0.00243677	108.55	2017-01-03	0	108.55	2017-01-03	0.0107664	108.55	2017-01-03	0.0203306	108.55	2017-01-03	-0.0128242	108.55	2017-01-03	0.0260437	108.55	2017-01-03	-0.00372221
2017-01-04	0.00268086	109.34	2018-01-18	0	93.6	2017-01-04	0.00153146	109.34	2017-01-04	0.0104567	109.34	2017-01-04	0.000512835	109.34	2017-01-04	-0.0102042	109.34	2017-01-04	-0.00283046	109.34	2017-01-04	0.00225581	109.34	2017-01-04	0.00495664	109.34	2017-01-04	0.00706717	109.34	2017-01-04	0.00543691	109.34	2017-01-04	0.00890874	109.34	2017-01-04	-0.00157604	109.34	2017-01-04	0.016037	109.34	2017-01-04	-0.00408999	109.34	2017-01-04	0.0148065	109.34	2017-01-04	0.00782018
2017-01-05	0.00780442	109.33	2018-01-19	0	93.9	2017-01-05	0.00314065	109.33	2017-01-05	0.000567233	109.33	2017-01-05	0.0034122	109.33	2017-01-05	0.0042644	109.33	2017-01-05	-0.00968393	109.33	2017-01-05	0.0174228	109.33	2017-01-05	0.0135054	109.33	2017-01-05	0.0272902	109.33	2017-01-05	0.00125792	109.33	2017-01-05	0.0102942	109.33	2017-01-05	0.0187505	109.33	2017-01-05	0.00969313	109.33	2017-01-05	-0.00432925	109.33	2017-01-05	0.0193048	109.33	2017-01-05	-0.0113593
2017-01-06	0.0072787	110.18	2018-01-22	-0.00610931	95.2	2017-01-06	0.00313082	110.18	2017-01-06	0.0024543	110.18	2017-01-06	0.0074661	110.18	2017-01-06	0.0293522	110.18	2017-01-06	0.0226382	110.18	2017-01-06	-0.00577394	110.18	2017-01-06	-0.00857323	110.18	2017-01-06	0.00634303	110.18	2017-01-06	0.0109638	110.18	2017-01-06	-0.00146413	110.18	2017-01-06	0.00832439	110.18	2017-01-06	0.00704905	110.18	2017-01-06	-0.00401294	110.18	2017-01-06	-0.010587	110.18	2017-01-06	-0.00216898
2017-01-09	-0.000155141	112.22	2018-01-23	0	96.52	2017-01-09	-0.00389386	112.22	2017-01-09	-0.00491463	112.22	2017-01-09	-0.00786359	112.22	2017-01-09	-0.0124742	112.22	2017-01-09	0.0437946	112.22	2017-01-09	0.0516496	112.22	2017-01-09	0.0562013	112.22	2017-01-09	0.00823449	112.22	2017-01-09	-0.023321	112.22	2017-01-09	-0.0177388	112.22	2017-01-09	0.00214691	112.22	2017-01-09	0.032048	112.22	2017-01-09	0.00523591	112.22	2017-01-09	-0.0161462	112.22	2017-01-09	-0.0135137
2017-01-10	-0.00638159	112.85	2018-01-24	-0.00113546	98.61	2017-01-10	-0.011516	112.85	2017-01-10	0.00472606	112.85	2017-01-10	0.00164572	112.85	2017-01-10	0.0207047	112.85	2017-01-10	-0.0249471	112.85	2017-01-10	-0.0209454	112.85	2017-01-10	-0.0128732	112.85	2017-01-10	-0.0170279	112.85	2017-01-10	-0.00421879	112.85	2017-01-10	0.00520641	112.85	2017-01-10	-0.00122624	112.85	2017-01-10	-0.00900767	112.85	2017-01-10	0.000333278	112.85	2017-01-10	0.00445318	112.85	2017-01-10	0.00578555
2017-01-11	-0.00406807	114.26	2018-01-25	0	98.09	2017-01-11	-0.00671461	114.26	2017-01-11	0.00207241	114.26	2017-01-11	0.00401777	114.26	2017-01-11	0	114.26	2017-01-11	-0.0199674	114.26	2017-01-11	0.00258844	114.26	2017-01-11	-0.0106573	114.26	2017-01-11	-0.0203229	114.26	2017-01-11	0.000786241	114.26	2017-01-11	0.00517944	114.26	2017-01-11	0.0039798	114.26	2017-01-11	0.0179349	114.26	2017-01-11	-0.00122256	114.26	2017-01-11	-0.00503093	114.26	2017-01-11	-0.00338747
2017-01-12	-0.00988684	114.02	2018-01-26	0	96.43	2017-01-12	-0.010419	114.02	2017-01-12	-0.00698797	114.02	2017-01-12	-0.00311095	114.02	2017-01-12	0.0122201	114.02	2017-01-12	-0.0112677	114.02	2017-01-12	-0.0279616	114.02	2017-01-12	-0.0107721	114.02	2017-01-12	-0.013105	114.02	2017-01-12	0	114.02	2017-01-12	-0.0337743	114.02	2017-01-12	-0.0118326	114.02	2017-01-12	-0.0330248	114.02	2017-01-12	-0.00714289	114.02	2017-01-12	0.00382791	114.02	2017-01-12	-0.00219802
2017-01-13	0.00753232	114.55	2018-01-29	0	90.05	2017-01-13	0.00444136	114.55	2017-01-13	0.00340565	114.55	2017-01-13	0.0077312	114.55	2017-01-13	-0.00976411	114.55	2017-01-13	-0.0523375	114.55	2017-01-13	-0.00666817	114.55	2017-01-13	0	114.55	2017-01-13	-0.0143079	114.55	2017-01-13	-0.000294768	114.55	2017-01-13	-0.0022927	114.55	2017-01-13	0.0145786	114.55	2017-01-13	0.00221484	114.55	2017-01-13	0.00145503	114.55	2017-01-13	0.00266562	114.55	2017-01-13	-0.0006003
2017-01-16	0	110.96	2018-01-30	-0.00136426	91.65	2017-01-16	0	110.96	2017-01-16	0	110.96	2017-01-16	0	110.96	2017-01-16	0	110.96	2017-01-16	-0.00959815	110.96	2017-01-16	-0.0121159	110.96	2017-01-16	0.0107721	110.96	2017-01-16	-0.0441945	110.96	2017-01-16	0	110.96	2017-01-16	-0.0169757	110.96	2017-01-16	-0.00703259	110.96	2017-01-16	-0.044265	110.96	2017-01-16	-0.00380996	110.96	2017-01-16	0	110.96	2017-01-16	0
2017-01-17	-0.00161211	111.6	2018-01-31	0.0180388	91.85	2017-01-17	-0.00736949	111.6	2017-01-17	-0.00733021	111.6	2017-01-17	-0.0108519	111.6	2017-01-17	-0.0106865	111.6	2017-01-17	0.0125788	111.6	2017-01-17	0.0201124	111.6	2017-01-17	0.0118345	111.6	2017-01-17	0.0249681	111.6	2017-01-17	-0.0156485	111.6	2017-01-17	0.00620638	111.6	2017-01-17	0.00260477	111.6	2017-01-17	0.0137797	111.6	2017-01-17	-0.00101095	111.6	2017-01-17	-0.0103361	111.6	2017-01-17	-0.0108675
2017-01-18	-0.000196777	112.15	2018-02-01	0	87.3	2017-01-18	0.00767356	112.15	2017-01-18	0.00411406	112.15	2017-01-18	0.000113649	112.15	2017-01-18	0	112.15	2017-01-18	0.0124225	112.15	2017-01-18	0.00617558	112.15	2017-01-18	-0.0226066	112.15	2017-01-18	-0.00631581	112.15	2017-01-18	0.0066657	112.15	2017-01-18	0.00923794	112.15	2017-01-18	-0.00783474	112.15	2017-01-18	-0.00752252	112.15	2017-01-18	-0.00349001	112.15	2017-01-18	0.00698991	112.15	2017-01-18	0.00806131
2017-01-19	0.011583	112.52	2018-02-02	0	83.73	2017-01-19	0.00929475	112.52	2017-01-19	0.0042859	112.52	2017-01-19	0.0102884	112.52	2017-01-19	-0.00497101	112.52	2017-01-19	-0.0154031	112.52	2017-01-19	-0.00352423	112.52	2017-01-19	-0.0145457	112.52	2017-01-19	-0.00423281	112.52	2017-01-19	-0.00856408	112.52	2017-01-19	0.0038241	112.52	2017-01-19	0.00982206	112.52	2017-01-19	-0.0155504	112.52	2017-01-19	-0.000564048	112.52	2017-01-19	0.0201168	112.52	2017-01-19	-0.0026128
2017-01-20	0.00271972	109.5	2018-02-05	-0.0232858	81.01	2017-01-20	-0.0012056	109.5	2017-01-20	0.00332779	109.5	2017-01-20	0.00263978	109.5	2017-01-20	-0.0024948	109.5	2017-01-20	0.0118696	109.5	2017-01-20	0.014893	109.5	2017-01-20	0.0121361	109.5	2017-01-20	0.0115974	109.5	2017-01-20	0.0019982	109.5	2017-01-20	-0.00766287	109.5	2017-01-20	-0.00214035	109.5	2017-01-20	0.0295685	109.5	2017-01-20	0.0045035	109.5	2017-01-20	0.00455792	109.5	2017-01-20	-0.000603926
2017-01-23	-0.000970478	103.74	2018-02-06	0	81.88	2017-01-23	-0.00181113	103.74	2017-01-23	-0.0106501	103.74	2017-01-23	-0.00590702	103.74	2017-01-23	-0.000832986	103.74	2017-01-23	0.00117925	103.74	2017-01-23	0.0159589	103.74	2017-01-23	0.00361229	103.74	2017-01-23	0.00104767	103.74	2017-01-23	0.00517672	103.74	2017-01-23	-0.0296665	103.74	2017-01-23	0.00168209	103.74	2017-01-23	0.0446347	103.74	2017-01-23	-0.00191151	103.74	2017-01-23	-0.0111498	103.74	2017-01-23	-0.00768146
2017-01-24	-0.0179084	103.97	2018-02-07	0	81.69	2017-01-24	0.00387698	103.97	2017-01-24	0.0170236	103.97	2017-01-24	0.000112841	103.97	2017-01-24	-0.0033389	103.97	2017-01-24	-0.0106636	103.97	2017-01-24	-0.00643917	103.97	2017-01-24	0.00956945	103.97	2017-01-24	-0.0115852	103.97	2017-01-24	0.0134138	103.97	2017-01-24	0.0118158	103.97	2017-01-24	0.00167926	103.97	2017-01-24	-0.0159155	103.97	2017-01-24	-0.00338219	103.97	2017-01-24	0.00628382	103.97	2017-01-24	0.00384811
2017-01-25	-0.00758076	104.25	2018-02-08	0	82.24	2017-01-25	-0.00755242	104.25	2017-01-25	0.0415418	104.25	2017-01-25	-0.0109483	104.25	2017-01-25	0.00417189	104.25	2017-01-25	0.0310784	104.25	2017-01-25	-0.00172414	104.25	2017-01-25	0.0176996	104.25	2017-01-25	0.0073879	104.25	2017-01-25	-0.00935092	104.25	2017-01-25	0.00624514	104.25	2017-01-25	-0.00259641	104.25	2017-01-25	0.0103271	104.25	2017-01-25	-0.0142169	104.25	2017-01-25	-0.0105297	104.25	2017-01-25	0.00363197
2017-01-26	0.015693	104.94	2018-02-09	0	82.25	2017-01-26	-0.016951	104.94	2017-01-26	0.0104613	104.94	2017-01-26	0.0112303	104.94	2017-01-26	-0.00752197	104.94	2017-01-26	0.00345822	104.94	2017-01-26	0.0175331	104.94	2017-01-26	-0.00351494	104.94	2017-01-26	0.00576673	104.94	2017-01-26	0.00108723	104.94	2017-01-26	-0.0244203	104.94	2017-01-26	-0.00736765	104.94	2017-01-26	0.00991334	104.94	2017-01-26	-0.00424727	104.94	2017-01-26	0.008165	104.94	2017-01-26	-0.00221797
2017-01-27	-0.00578207	104.66	2018-02-12	0	77.54	2017-01-27	0.0125661	104.66	2017-01-27	-0.00843185	104.66	2017-01-27	0.0432691	104.66	2017-01-27	-0.00588979	104.66	2017-01-27	0	104.66	2017-01-27	0	104.66	2017-01-27	0	104.66	2017-01-27	0	104.66	2017-01-27	0.0127603	104.66	2017-01-27	0	104.66	2017-01-27	-0.00370428	104.66	2017-01-27	0	104.66	2017-01-27	0.00562089	104.66	2017-01-27	-0.0143589	104.66	2017-01-27	0.000201837
2017-01-30	-0.0026465	102.1	2018-02-13	0	77.88	2017-01-30	-0.00152403	102.1	2017-01-30	-0.0127826	102.1	2017-01-30	-0.0145265	102.1	2017-01-30	-0.012739	102.1	2017-01-30	0	102.1	2017-01-30	0	102.1	2017-01-30	0	102.1	2017-01-30	0	102.1	2017-01-30	-0.00146406	102.1	2017-01-30	-0.0274876	102.1	2017-01-30	-0.0215701	102.1	2017-01-30	0	102.1	2017-01-30	-0.0148663	102.1	2017-01-30	0.00562296	102.1	2017-01-30	-0.0189473
2017-01-31	-0.00595051	104.77	2018-02-14	-0.0579122	77.17	2017-01-31	-0.00174459	104.77	2017-01-31	-0.0130705	104.77	2017-01-31	-0.00764685	104.77	2017-01-31	-0.0051414	104.77	2017-01-31	0	104.77	2017-01-31	0	104.77	2017-01-31	0	104.77	2017-01-31	0	104.77	2017-01-31	0.0032181	104.77	2017-01-31	-0.0232183	104.77	2017-01-31	-0.00840941	104.77	2017-01-31	0	104.77	2017-01-31	0.0075184	104.77	2017-01-31	0.00698453	104.77	2017-01-31	-0.00618942
2017-02-01	-0.00171236	104.9	2018-02-15	0	77.53	2017-02-01	-0.00113562	104.9	2017-02-01	0.00335991	104.9	2017-02-01	-0.000276159	104.9	2017-02-01	0.000858738	104.9	2017-02-01	0	104.9	2017-02-01	0	104.9	2017-02-01	0	104.9	2017-02-01	0	104.9	2017-02-01	-0.00860473	104.9	2017-02-01	0.0338177	104.9	2017-02-01	0.00540284	104.9	2017-02-01	0	104.9	2017-02-01	0.013847	104.9	2017-02-01	-0.00605044	104.9	2017-02-01	-0.000206975
2017-02-02	0.00425558	106.37	2018-02-16	0	75.03	2017-02-02	0.00449125	106.37	2017-02-02	-0.0104835	106.37	2017-02-02	-0.00370791	106.37	2017-02-02	0.00171527	106.37	2017-02-02	0	106.37	2017-02-02	0	106.37	2017-02-02	0	106.37	2017-02-02	0	106.37	2017-02-02	0.0304651	106.37	2017-02-02	0.0136933	106.37	2017-02-02	-0.00412896	106.37	2017-02-02	0	106.37	2017-02-02	0.00690869	106.37	2017-02-02	0.0101152	106.37	2017-02-02	0.0160168
2017-02-03	0.00983362	108.88	2018-02-19	0	73.47	2017-02-03	0.00654802	108.88	2017-02-03	0.000862441	108.88	2017-02-03	0.0151868	108.88	2017-02-03	0	108.88	2017-02-03	0.00630917	108.88	2017-02-03	-0.00127253	108.88	2017-02-03	0.00934586	108.88	2017-02-03	0.00104493	108.88	2017-02-03	-0.00649849	108.88	2017-02-03	-0.00320513	108.88	2017-02-03	0.00349484	108.88	2017-02-03	0.0159025	108.88	2017-02-03	-0.00271248	108.88	2017-02-03	0.0229942	108.88	2017-02-03	0.0121484
2017-02-06	0.00333484	109.33	2018-02-20	0	74.14	2017-02-06	0.00629068	109.33	2017-02-06	0.00968204	109.33	2017-02-06	-0.000436967	109.33	2017-02-06	0.0076825	109.33	2017-02-06	0.0375921	109.33	2017-02-06	0.00508045	109.33	2017-02-06	0.0229895	109.33	2017-02-06	0.0160584	109.33	2017-02-06	0.00792632	109.33	2017-02-06	-0.0334589	109.33	2017-02-06	0.000792581	109.33	2017-02-06	-0.00486619	109.33	2017-02-06	-0.000679271	109.33	2017-02-06	0.000852707	109.33	2017-02-06	0.00861642
2017-02-07	0.00414322	114.22	2018-02-21	0.0585981	72.21	2017-02-07	0.00068699	114.22	2017-02-07	0.0152508	114.22	2017-02-07	0.000928328	114.22	2017-02-07	0.0168638	114.22	2017-02-07	0.0114975	114.22	2017-02-07	-0.0300065	114.22	2017-02-07	-0.0183491	114.22	2017-02-07	-0.00825598	114.22	2017-02-07	0.00199553	114.22	2017-02-07	0.00248653	114.22	2017-02-07	-0.00365109	114.22	2017-02-07	-0.0122701	114.22	2017-02-07	0.0109254	114.22	2017-02-07	-0.0022085	114.22	2017-02-07	0.00695897
2017-02-08	0.00144219	112.25	2018-02-22	0	69.7	2017-02-08	-0.00240653	112.25	2017-02-08	-0.0162881	112.25	2017-02-08	-0.000382148	112.25	2017-02-08	0.00250522	112.25	2017-02-08	0.00651115	112.25	2017-02-08	0.0434296	112.25	2017-02-08	0.00577036	112.25	2017-02-08	0.00103573	112.25	2017-02-08	-0.00409037	112.25	2017-02-08	-0.0133335	112.25	2017-02-08	-0.0017509	112.25	2017-02-08	0.0231859	112.25	2017-02-08	-0.000672344	112.25	2017-02-08	-0.00186093	112.25	2017-02-08	-0.00755771
2017-02-09	0.00567058	113.11	2018-02-23	0	67.66	2017-02-09	0.0103584	113.11	2017-02-09	0.00286507	113.11	2017-02-09	-0.00300769	113.11	2017-02-09	0.000833681	113.11	2017-02-09	-0.00162382	113.11	2017-02-09	-0.000416753	113.11	2017-02-09	-0.00461362	113.11	2017-02-09	-0.00311042	113.11	2017-02-09	-0.00401147	113.11	2017-02-09	0.00585531	113.11	2017-02-09	0.0194058	113.11	2017-02-09	0.00691212	113.11	2017-02-09	0.000784358	113.11	2017-02-09	0.0011572	113.11	2017-02-09	0.0144686
2017-02-10	0.0090603	115.6	2018-02-26	0	67.15	2017-02-10	0.00598614	115.6	2017-02-10	0.0118001	115.6	2017-02-10	0.00986411	115.6	2017-02-10	0.0198026	115.6	2017-02-10	0.059413	115.6	2017-02-10	-0.0125841	115.6	2017-02-10	-0.0174932	115.6	2017-02-10	0.00414508	115.6	2017-02-10	0.0118919	115.6	2017-02-10	-0.0125893	115.6	2017-02-10	0.00607526	115.6	2017-02-10	-0.0175231	115.6	2017-02-10	0.000559879	115.6	2017-02-10	0.00741449	115.6	2017-02-10	0.000393468
2017-02-13	0.00688471	116.54	2018-02-27	0	68.25	2017-02-13	0.0119077	116.54	2017-02-13	0.0107702	116.54	2017-02-13	0.01186	116.54	2017-02-13	0.00651468	116.54	2017-02-13	0.022711	116.54	2017-02-13	-0.0050783	116.54	2017-02-13	0.00703403	116.54	2017-02-13	0.00875166	116.54	2017-02-13	0.011939	116.54	2017-02-13	0.00757261	116.54	2017-02-13	0.0224211	116.54	2017-02-13	0.0214089	116.54	2017-02-13	0.00636056	116.54	2017-02-13	0.0041839	116.54	2017-02-13	0.00294609
2017-02-14	0.000800137	121.77	2018-02-28	0.0396602	68.04	2017-02-14	0.00225611	121.77	2017-02-14	0.00279321	121.77	2017-02-14	0.00337052	121.77	2017-02-14	-0.0171924	121.77	2017-02-14	0.0173143	121.77	2017-02-14	-0.00254885	121.77	2017-02-14	-0.0129337	121.77	2017-02-14	-0.00616969	121.77	2017-02-14	0.00865323	121.77	2017-02-14	0.000837872	121.77	2017-02-14	0.00545208	121.77	2017-02-14	-0.0123069	121.77	2017-02-14	-0.0117484	121.77	2017-02-14	0.0069345	121.77	2017-02-14	0.00137188
2017-02-15	0.00342193	123.31	2018-03-01	0	67.97	2017-02-15	0.00818774	123.31	2017-02-15	0.00473654	123.31	2017-02-15	0.00405096	123.31	2017-02-15	0.00494235	123.31	2017-02-15	-0.0273445	123.31	2017-02-15	-0.00682888	123.31	2017-02-15	-0.0131032	123.31	2017-02-15	-0.0129771	123.31	2017-02-15	-0.00576049	123.31	2017-02-15	-0.0160409	123.31	2017-02-15	0.00166	123.31	2017-02-15	-0.0253875	123.31	2017-02-15	-0.00270484	123.31	2017-02-15	0.0152346	123.31	2017-02-15	0.0109078
2017-02-16	0.00707278	124.2	2018-03-02	-0.0578823	69.6	2017-02-16	0.00799806	124.2	2017-02-16	0.00887954	124.2	2017-02-16	0.00398164	124.2	2017-02-16	-0.00825087	124.2	2017-02-16	-0.00100857	124.2	2017-02-16	0.0119201	124.2	2017-02-16	0.0119191	124.2	2017-02-16	0.00625002	124.2	2017-02-16	0.0123167	124.2	2017-02-16	0.0143644	124.2	2017-02-16	-0.0083277	124.2	2017-02-16	0.000619387	124.2	2017-02-16	-0.00633988	124.2	2017-02-16	0.020403	124.2	2017-02-16	0.00752681
2017-02-17	7.5375e-05	123.73	2018-03-05	0	71.46	2017-02-17	0.000205292	123.73	2017-02-17	0.0110621	123.73	2017-02-17	0.00169402	123.73	2017-02-17	0.00495869	123.73	2017-02-17	0.0263894	123.73	2017-02-17	0.00716849	123.73	2017-02-17	0.00118413	123.73	2017-02-17	0.0113579	123.73	2017-02-17	0.00742748	123.73	2017-02-17	-0.00757898	123.73	2017-02-17	-0.00564155	123.73	2017-02-17	0.0391612	123.73	2017-02-17	0.0118545	123.73	2017-02-17	0.00933988	123.73	2017-02-17	-0.00115429
2017-02-20	0	124.68	2018-03-06	0	72.63	2017-02-20	0	124.68	2017-02-20	0	124.68	2017-02-20	0	124.68	2017-02-20	0.00902755	124.68	2017-02-20	0.0281026	124.68	2017-02-20	0.00502935	124.68	2017-02-20	0.00942292	124.68	2017-02-20	0.00409837	124.68	2017-02-20	0	124.68	2017-02-20	0.00421764	124.68	2017-02-20	0.0171307	124.68	2017-02-20	0.010955	124.68	2017-02-20	0.0117156	124.68	2017-02-20	0	124.68	2017-02-20	0
2017-02-21	0.00116759	126.48	2018-03-07	0	74.28	2017-02-21	0.00221448	126.48	2017-02-21	0.016367	126.48	2017-02-21	0.00279942	126.48	2017-02-21	-0.00573537	126.48	2017-02-21	-0.0134682	126.48	2017-02-21	-0.00293071	126.48	2017-02-21	0.00700937	126.48	2017-02-21	0.0020429	126.48	2017-02-21	0.0141512	126.48	2017-02-21	-0.00252845	126.48	2017-02-21	0.0106153	126.48	2017-02-21	0.0221325	126.48	2017-02-21	-0.00388997	126.48	2017-02-21	0.00353299	126.48	2017-02-21	0.0135744
2017-02-22	0.000978216	125.94	2018-03-08	0.0106507	75.93	2017-02-22	-0.00468077	125.94	2017-02-22	-0.00113986	125.94	2017-02-22	0.00158111	125.94	2017-02-22	-0.00494235	125.94	2017-02-22	0.00386661	125.94	2017-02-22	-0.00630917	125.94	2017-02-22	-0.00583773	125.94	2017-02-22	-0.00460241	125.94	2017-02-22	-0.00523798	125.94	2017-02-22	-0.00592469	125.94	2017-02-22	-0.00806336	125.94	2017-02-22	-0.0115876	125.94	2017-02-22	-0.00647975	125.94	2017-02-22	0.012152	125.94	2017-02-22	0.00888559
2017-02-23	-0.00403188	124.7	2018-03-09	0	76.75	2017-02-23	0.00361515	124.7	2017-02-23	0.00851746	124.7	2017-02-23	-0.00840852	124.7	2017-02-23	0.00658439	124.7	2017-02-23	-0.0353498	124.7	2017-02-23	-0.0213228	124.7	2017-02-23	-0.0189131	124.7	2017-02-23	-0.00668555	124.7	2017-02-23	-0.00544763	124.7	2017-02-23	0.00169635	124.7	2017-02-23	0.0346259	124.7	2017-02-23	0.00378072	124.7	2017-02-23	-0.00258123	124.7	2017-02-23	-0.00423641	124.7	2017-02-23	-0.0121191
2017-02-24	0.00433268	124.25	2018-03-12	0	80.52	2017-02-24	0.00486798	124.25	2017-02-24	0.00327406	124.25	2017-02-24	0.00703837	124.25	2017-02-24	0.00898332	124.25	2017-02-24	-0.00551242	124.25	2017-02-24	0.0124225	124.25	2017-02-24	0.00831853	124.25	2017-02-24	0.00822204	124.25	2017-02-24	0.0114059	124.25	2017-02-24	0.0374264	124.25	2017-02-24	-0.0101893	124.25	2017-02-24	-0.00174317	124.25	2017-02-24	0.00134756	124.25	2017-02-24	0.012195	124.25	2017-02-24	0.0298418
2017-02-27	0.0125525	119.04	2018-03-13	0	83.02	2017-02-27	0.0143829	119.04	2017-02-27	0.0111526	119.04	2017-02-27	0.00405232	119.04	2017-02-27	0.00486619	119.04	2017-02-27	0.0100001	119.04	2017-02-27	-0.0167422	119.04	2017-02-27	-0.0179109	119.04	2017-02-27	-0.00873817	119.04	2017-02-27	0.00242729	119.04	2017-02-27	0.0478179	119.04	2017-02-27	0	119.04	2017-02-27	-0.02205	119.04	2017-02-27	0.00682215	119.04	2017-02-27	0.00528603	119.04	2017-02-27	-0.000739919
2017-02-28	-0.0103744	117.48	2018-03-14	0	82.04	2017-02-28	-0.00609254	117.48	2017-02-28	0.00444865	117.48	2017-02-28	-0.00310355	117.48	2017-02-28	0.0192314	117.48	2017-02-28	0.00248447	117.48	2017-02-28	0.00561193	117.48	2017-02-28	0.010785	117.48	2017-02-28	-0.00362038	117.48	2017-02-28	-0.0132871	117.48	2017-02-28	0.00929519	117.48	2017-02-28	0.0140919	117.48	2017-02-28	0.0144609	117.48	2017-02-28	0.0359058	117.48	2017-02-28	0.0016948	117.48	2017-02-28	-0.0137882
2017-03-01	0.0067295	116.27	2018-03-15	0	85.9	2017-03-01	-0.0047057	116.27	2017-03-01	0.0202127	116.27	2017-03-01	0.0136049	116.27	2017-03-01	0.0134019	116.27	2017-03-01	0.03319	116.27	2017-03-01	0.0263397	116.27	2017-03-01	0.0106699	116.27	2017-03-01	0.00413651	116.27	2017-03-01	0.0091482	116.27	2017-03-01	0.0341071	116.27	2017-03-01	0.0256351	116.27	2017-03-01	0.0248855	116.27	2017-03-01	-0.0108109	116.27	2017-03-01	0.00442953	116.27	2017-03-01	0.0257445
2017-03-02	-0.00519268	113.8	2018-03-16	0	90.43	2017-03-02	-0.0116975	113.8	2017-03-02	-0.005015	113.8	2017-03-02	-0.00709334	113.8	2017-03-02	0.0186196	113.8	2017-03-02	0.00765188	113.8	2017-03-02	-0.000419375	113.8	2017-03-02	0.00938974	113.8	2017-03-02	-0.000516129	113.8	2017-03-02	-0.00551514	113.8	2017-03-02	0.0221085	113.8	2017-03-02	0.00812216	113.8	2017-03-02	-0.0172965	113.8	2017-03-02	-0.00304812	113.8	2017-03-02	-0.00525367	113.8	2017-03-02	-0.0212518
2017-03-03	0.00287985	110.94	2018-03-19	0	92.76	2017-03-03	-0.000576132	110.94	2017-03-03	-0.0044363	110.94	2017-03-03	-0.00735491	110.94	2017-03-03	-0.0108193	110.94	2017-03-03	0.00522691	110.94	2017-03-03	0.00418586	110.94	2017-03-03	0.0666537	110.94	2017-03-03	0.0189216	110.94	2017-03-03	0.00144954	110.94	2017-03-03	0.00291121	110.94	2017-03-03	-0.00741937	110.94	2017-03-03	-0.00174622	110.94	2017-03-03	0	110.94	2017-03-03	0.0022876	110.94	2017-03-03	0.00279773
2017-03-06	-0.000149399	102.86	2018-03-20	0	95.09	2017-03-06	-4.1165e-05	102.86	2017-03-06	-0.00688499	102.86	2017-03-06	0.00677897	102.86	2017-03-06	0	102.86	2017-03-06	-0.0109603	102.86	2017-03-06	0.0292262	102.86	2017-03-06	0.00870517	102.86	2017-03-06	0.00353983	102.86	2017-03-06	-0.0050826	102.86	2017-03-06	-0.0220435	102.86	2017-03-06	-0.00168753	102.86	2017-03-06	0.0224664	102.86	2017-03-06	-0.000981729	102.86	2017-03-06	-0.00361681	102.86	2017-03-06	-0.00973244
2017-03-07	0.00491841	105.91	2018-03-21	0	97.75	2017-03-07	0.00353401	105.91	2017-03-07	0.00600636	105.91	2017-03-07	0.0027719	105.91	2017-03-07	0.000776699	105.91	2017-03-07	-0.0351084	105.91	2017-03-07	-0.0110138	105.91	2017-03-07	-0.00543184	105.91	2017-03-07	0.0155275	105.91	2017-03-07	-0.00154806	105.91	2017-03-07	-0.0225404	105.91	2017-03-07	-0.012178	105.91	2017-03-07	-0.0126112	105.91	2017-03-07	-0.00349842	105.91	2017-03-07	-0.00119321	105.91	2017-03-07	-0.00282513
2017-03-08	-0.00491841	106.82	2018-03-22	0	100.11	2017-03-08	-0.000861804	106.82	2017-03-08	-0.00153948	106.82	2017-03-08	-0.00570906	106.82	2017-03-08	0.00850411	106.82	2017-03-08	0	106.82	2017-03-08	-0.0107218	106.82	2017-03-08	0.00108873	106.82	2017-03-08	-0.0054822	106.82	2017-03-08	0.00273025	106.82	2017-03-08	0.00075959	106.82	2017-03-08	0.00398124	106.82	2017-03-08	-0.000577034	106.82	2017-03-08	0.00371666	106.82	2017-03-08	-0.0110356	106.82	2017-03-08	-0.00586401
2017-03-09	0.00357942	104.78	2018-03-23	0	100.51	2017-03-09	0.00225553	104.78	2017-03-09	-0.00645858	104.78	2017-03-09	-0.000210128	104.78	2017-03-09	-0.0100581	104.78	2017-03-09	-0.00397813	104.78	2017-03-09	-0.00165975	104.78	2017-03-09	-0.0197809	104.78	2017-03-09	0.000499625	104.78	2017-03-09	-0.000363603	104.78	2017-03-09	0	104.78	2017-03-09	-0.00583507	104.78	2017-03-09	-0.035844	104.78	2017-03-09	-0.0212833	104.78	2017-03-09	-0.00783075	104.78	2017-03-09	0.0041651
2017-03-10	-7.44408e-05	103.78	2018-03-26	0	104.08	2017-03-10	-0.00217342	103.78	2017-03-10	-0.0104101	103.78	2017-03-10	0.00262343	103.78	2017-03-10	-0.00937507	103.78	2017-03-10	0.0138547	103.78	2017-03-10	-0.00875918	103.78	2017-03-10	0.00110926	103.78	2017-03-10	-0.00250063	103.78	2017-03-10	0.00571145	103.78	2017-03-10	-0.0160738	103.78	2017-03-10	0	103.78	2017-03-10	-0.00479761	103.78	2017-03-10	-0.00884417	103.78	2017-03-10	-0.00940298	103.78	2017-03-10	-0.00226972
2017-03-13	0.00197081	96.25	2018-03-27	0	105.86	2017-03-13	0.00340157	96.25	2017-03-13	0.00195667	96.25	2017-03-13	0.00376569	96.25	2017-03-13	-0.00314466	96.25	2017-03-13	0.0165696	96.25	2017-03-13	0.00751256	96.25	2017-03-13	0.0305701	96.25	2017-03-13	0.0208134	96.25	2017-03-13	0.00153561	96.25	2017-03-13	0.00308167	96.25	2017-03-13	-0.00157132	96.25	2017-03-13	0.00629216	96.25	2017-03-13	-0.00383056	96.25	2017-03-13	0.00729501	96.25	2017-03-13	0.0213571
2017-03-14	-0.00443047	95.27	2018-03-28	-0.0146157	105.9	2017-03-14	-0.0026629	95.27	2017-03-14	-0.00178881	95.27	2017-03-14	-0.00949366	95.27	2017-03-14	0.00471328	95.27	2017-03-14	0.0143956	95.27	2017-03-14	-0.0100293	95.27	2017-03-14	-0.0108109	95.27	2017-03-14	0.000490316	95.27	2017-03-14	-0.00207816	95.27	2017-03-14	-0.00772205	95.27	2017-03-14	0.00356761	95.27	2017-03-14	0.00506481	95.27	2017-03-14	0.00281801	95.27	2017-03-14	-0.00828747	95.27	2017-03-14	-0.0050172
2017-03-15	0.00535875	94.06	2018-03-29	0	109.61	2017-03-15	0.000287115	94.06	2017-03-15	-0.000111907	94.06	2017-03-15	0.0100156	94.06	2017-03-15	0.00469117	94.06	2017-03-15	-0.0250857	94.06	2017-03-15	0.000839631	94.06	2017-03-15	-0.0054496	94.06	2017-03-15	0.0107266	94.06	2017-03-15	0.0107059	94.06	2017-03-15	0.0746615	94.06	2017-03-15	0.003271	94.06	2017-03-15	-0.020415	94.06	2017-03-15	-0.00326963	94.06	2017-03-15	0.000661751	94.06	2017-03-15	0.0219263
2017-03-16	-0.00558266	90.55	2018-04-03	0	110.95	2017-03-16	-0.0147074	90.55	2017-03-16	-0.00291398	90.55	2017-03-16	-0.00528368	90.55	2017-03-16	0.00622086	90.55	2017-03-16	0.0207888	90.55	2017-03-16	0.00918971	90.55	2017-03-16	0.0184087	90.55	2017-03-16	0.0305659	90.55	2017-03-16	-0.000895255	90.55	2017-03-16	0.00215595	90.55	2017-03-16	-0.000994389	90.55	2017-03-16	0.0186303	90.55	2017-03-16	0.00932958	90.55	2017-03-16	-0.00697032	90.55	2017-03-16	-0.0208091
2017-03-17	0.0149655	89.83	2018-04-04	0	109.7	2017-03-17	0.0163874	89.83	2017-03-17	0.0106619	89.83	2017-03-17	0.0136489	89.83	2017-03-17	0.00232288	89.83	2017-03-17	-0.0256859	89.83	2017-03-17	-0.0248382	89.83	2017-03-17	-0.0316103	89.83	2017-03-17	-0.0156438	89.83	2017-03-17	0.00589393	89.83	2017-03-17	-0.023975	89.83	2017-03-17	-0.00498683	89.83	2017-03-17	-0.0222767	89.83	2017-03-17	-0.00145552	89.83	2017-03-17	0.0167976	89.83	2017-03-17	0.00390009
2017-03-20	0.00018382	90.61	2018-04-05	0	109.06	2017-03-20	-0.005172	90.61	2017-03-20	-0.00395005	90.61	2017-03-20	-0.00669698	90.61	2017-03-20	0.00385952	90.61	2017-03-20	0.0549195	90.61	2017-03-20	-0.000852879	90.61	2017-03-20	0.0044199	90.61	2017-03-20	0.0277992	90.61	2017-03-20	0.00213466	90.61	2017-03-20	-0.0366945	90.61	2017-03-20	0.00839206	90.61	2017-03-20	-0.0131762	90.61	2017-03-20	0.00335571	90.61	2017-03-20	-0.0113405	90.61	2017-03-20	-0.00129834
2017-03-21	-0.011201	90.15	2018-04-06	0	107.93	2017-03-21	-0.0135487	90.15	2017-03-21	-0.0193055	90.15	2017-03-21	-0.0172857	90.15	2017-03-21	-0.00695789	90.15	2017-03-21	0.0625908	90.15	2017-03-21	0.00255646	90.15	2017-03-21	-0.0044199	90.15	2017-03-21	-0.00980629	90.15	2017-03-21	-0.0147687	90.15	2017-03-21	-0.0169235	90.15	2017-03-21	-0.0141219	90.15	2017-03-21	0.000924927	90.15	2017-03-21	-0.00167645	90.15	2017-03-21	-0.0200279	90.15	2017-03-21	-0.0204376
2017-03-22	0.00156012	91.68	2018-04-09	0.00186785	107.08	2017-03-22	0.0059061	91.68	2017-03-22	0.00578004	91.68	2017-03-22	0.00481113	91.68	2017-03-22	0	91.68	2017-03-22	0.0493928	91.68	2017-03-22	-0.00683179	91.68	2017-03-22	-0.0201349	91.68	2017-03-22	0.0227335	91.68	2017-03-22	0.000811213	91.68	2017-03-22	0.0161604	91.68	2017-03-22	-0.0102521	91.68	2017-03-22	-0.00185071	91.68	2017-03-22	-0.00347359	91.68	2017-03-22	0.00836584	91.68	2017-03-22	0.00151429
2017-03-23	0.00029689	91.42	2018-04-10	0	111.76	2017-03-23	-0.00682426	91.42	2017-03-23	0.00158085	91.42	2017-03-23	-0.000210993	91.42	2017-03-23	0.0123363	91.42	2017-03-23	0.0266464	91.42	2017-03-23	0.0207767	91.42	2017-03-23	0.0134682	91.42	2017-03-23	-0.0180519	91.42	2017-03-23	0.00386674	91.42	2017-03-23	0.0076046	91.42	2017-03-23	0.0136939	91.42	2017-03-23	0.00554189	91.42	2017-03-23	0.00570823	91.42	2017-03-23	-0.00441459	91.42	2017-03-23	-0.00360019
2017-03-24	-0.00774793	94.15	2018-04-11	0	110.65	2017-03-24	-0.0109997	94.15	2017-03-24	-0.00815684	94.15	2017-03-24	-0.0108201	94.15	2017-03-24	0.00076599	94.15	2017-03-24	-0.00608645	94.15	2017-03-24	0.00125813	94.15	2017-03-24	0.00555866	94.15	2017-03-24	-0.00093458	94.15	2017-03-24	-0.00476813	94.15	2017-03-24	0	94.15	2017-03-24	0.00243083	94.15	2017-03-24	0.0158395	94.15	2017-03-24	0.00334262	94.15	2017-03-24	-0.0145811	94.15	2017-03-24	-0.0011396
2017-03-27	-0.000972726	95.93	2018-04-12	-0.0129125	116.55	2017-03-27	-0.00444248	95.93	2017-03-27	0.00159127	95.93	2017-03-27	-0.0108845	95.93	2017-03-27	-0.0185477	95.93	2017-03-27	0.00325071	95.93	2017-03-27	0.0158007	95.93	2017-03-27	0.00883008	95.93	2017-03-27	-0.0303773	95.93	2017-03-27	-0.000902201	95.93	2017-03-27	-0.0168071	95.93	2017-03-27	-0.0099032	95.93	2017-03-27	0.00030216	95.93	2017-03-27	-0.00893861	95.93	2017-03-27	-0.0140048	95.93	2017-03-27	-0.0172517
2017-03-28	0.00730965	97.23	2018-04-13	0	117.3	2017-03-28	0.0057503	97.23	2017-03-28	0.00712955	97.23	2017-03-28	0.0157787	97.23	2017-03-28	0.0147118	97.23	2017-03-28	-0.0106037	97.23	2017-03-28	-0.00703791	97.23	2017-03-28	-0.0155042	97.23	2017-03-28	0.00576647	97.23	2017-03-28	0.00809066	97.23	2017-03-28	0.00614441	97.23	2017-03-28	0.0214049	97.23	2017-03-28	-0.0115468	97.23	2017-03-28	0.0117156	97.23	2017-03-28	0.00187868	97.23	2017-03-28	-0.000386772
2017-03-29	-0.00327527	97.64	2018-04-16	0	115.19	2017-03-29	-0.00282874	97.64	2017-03-29	0.00152117	97.64	2017-03-29	-0.000796326	97.64	2017-03-29	-0.0046225	97.64	2017-03-29	0.00286592	97.64	2017-03-29	0.00909849	97.64	2017-03-29	-0.00223464	97.64	2017-03-29	0.00143644	97.64	2017-03-29	-0.00502649	97.64	2017-03-29	0.0182099	97.64	2017-03-29	0.0110917	97.64	2017-03-29	0.00366077	97.64	2017-03-29	-0.0111546	97.64	2017-03-29	-0.00163128	97.64	2017-03-29	0.0101993
2017-03-30	0.00853786	97.84	2018-04-17	0	119.08	2017-03-30	0.0106818	97.84	2017-03-30	0.00196845	97.84	2017-03-30	0.00259899	97.84	2017-03-30	0.0115164	97.84	2017-03-30	-0.047299	97.84	2017-03-30	-0.00536637	97.84	2017-03-30	-0.0329763	97.84	2017-03-30	-0.0105821	97.84	2017-03-30	0.00592142	97.84	2017-03-30	0.012701	97.84	2017-03-30	0.000279213	97.84	2017-03-30	-0.0281013	97.84	2017-03-30	0.014698	97.84	2017-03-30	0.00128547	97.84	2017-03-30	-0.0175765
2017-03-31	-0.0109266	97.44	2018-04-18	0	123.72	2017-03-31	-0.00511639	97.44	2017-03-31	-0.00631273	97.44	2017-03-31	-0.00840475	97.44	2017-03-31	-0.0192684	97.44	2017-03-31	0.0228824	97.44	2017-03-31	0.0196728	97.44	2017-03-31	0.0228581	97.44	2017-03-31	-0.0229895	97.44	2017-03-31	-0.00466243	97.44	2017-03-31	-0.0134531	97.44	2017-03-31	-0.00433658	97.44	2017-03-31	0.0459077	97.44	2017-03-31	0.00209794	97.44	2017-03-31	-0.0106799	97.44	2017-03-31	-0.00351357
2017-04-03	0.00402775	98.06	2018-04-19	0	126.36	2017-04-03	-0.000126143	98.06	2017-04-03	-0.00118809	98.06	2017-04-03	0.00288046	98.06	2017-04-03	-0.0117418	98.06	2017-04-03	0	98.06	2017-04-03	0	98.06	2017-04-03	0	98.06	2017-04-03	0	98.06	2017-04-03	-0.00902778	98.06	2017-04-03	-0.00150602	98.06	2017-04-03	0.000420492	98.06	2017-04-03	0	98.06	2017-04-03	-0.0138837	98.06	2017-04-03	0.00795866	98.06	2017-04-03	-0.011604
2017-04-04	0.00326992	99.01	2018-04-20	0	123.02	2017-04-04	-0.000715112	99.01	2017-04-04	0.011538	99.01	2017-04-04	-0.000106536	99.01	2017-04-04	0.00862412	99.01	2017-04-04	0	99.01	2017-04-04	0	99.01	2017-04-04	0	99.01	2017-04-04	0	99.01	2017-04-04	-0.00145204	99.01	2017-04-04	0.00750754	99.01	2017-04-04	0.0064255	99.01	2017-04-04	0	99.01	2017-04-04	0.0111223	99.01	2017-04-04	0.00108938	99.01	2017-04-04	0.00316018
2017-04-05	-0.00961725	99.28	2018-04-23	0	115.39	2017-04-05	-0.00650148	99.28	2017-04-05	-0.00910681	99.28	2017-04-05	-0.0100116	99.28	2017-04-05	-0.00783703	99.28	2017-04-05	0.0498469	99.28	2017-04-05	0.00848661	99.28	2017-04-05	0.0123528	99.28	2017-04-05	0.0244391	99.28	2017-04-05	-0.00967337	99.28	2017-04-05	-0.0120393	99.28	2017-04-05	-0.003487	99.28	2017-04-05	0.0256917	99.28	2017-04-05	-0.00121742	99.28	2017-04-05	-0.0169195	99.28	2017-04-05	-0.0151006
2017-04-06	0.000486809	98.68	2018-04-24	0	118.59	2017-04-06	0.00241132	98.68	2017-04-06	0.00163634	98.68	2017-04-06	0.00241838	98.68	2017-04-06	-0.00236314	98.68	2017-04-06	-0.0193165	98.68	2017-04-06	-0.00484067	98.68	2017-04-06	-0.00111669	98.68	2017-04-06	-0.0131229	98.68	2017-04-06	0.00402673	98.68	2017-04-06	0.018005	98.68	2017-04-06	0.0131864	98.68	2017-04-06	0.0092862	98.68	2017-04-06	0.00805166	98.68	2017-04-06	0.00886979	98.68	2017-04-06	0.002
2017-04-07	0.0116129	99.77	2018-04-25	0.0339173	122.32	2017-04-07	0.00900149	99.77	2017-04-07	0.00830952	99.77	2017-04-07	0.00929643	99.77	2017-04-07	0.0233838	99.77	2017-04-07	-0.00447975	99.77	2017-04-07	0.00403552	99.77	2017-04-07	0.0242838	99.77	2017-04-07	0.0169783	99.77	2017-04-07	0.00619141	99.77	2017-04-07	0.00666916	99.77	2017-04-07	-0.000275824	99.77	2017-04-07	0.0329575	99.77	2017-04-07	0.0104908	99.77	2017-04-07	0.0166242	99.77	2017-04-07	0.0115218
2017-04-10	-0.00445055	106.24	2018-04-26	0	124.16	2017-04-10	0.00221688	106.24	2017-04-10	-0.00723889	106.24	2017-04-10	-0.00202289	106.24	2017-04-10	-0.0108444	106.24	2017-04-10	-0.0420983	106.24	2017-04-10	-0.0158315	106.24	2017-04-10	0.00217865	106.24	2017-04-10	0.0100503	106.24	2017-04-10	-0.000998956	106.24	2017-04-10	-0.0163816	106.24	2017-04-10	-0.0196399	106.24	2017-04-10	0.0599339	106.24	2017-04-10	-0.00501309	106.24	2017-04-10	0.000441512	106.24	2017-04-10	-0.000197531
2017-04-11	0.00459856	106.96	2018-04-27	0	124.17	2017-04-11	0.00711925	106.96	2017-04-11	0.0056721	106.96	2017-04-11	0.00382938	106.96	2017-04-11	-0.00077912	106.96	2017-04-11	0.0590959	106.96	2017-04-11	0.0618754	106.96	2017-04-11	0.057098	106.96	2017-04-11	0.0207359	106.96	2017-04-11	-0.00109091	106.96	2017-04-11	-0.00451468	106.96	2017-04-11	0.00294965	106.96	2017-04-11	0.0610116	106.96	2017-04-11	0.00642529	106.96	2017-04-11	0.00844917	106.96	2017-04-11	0.00747888
2017-04-12	-0.0065333	110.06	2018-04-30	0	122.03	2017-04-12	-0.00703569	110.06	2017-04-12	-0.0142126	110.06	2017-04-12	-0.0108882	110.06	2017-04-12	0.00776401	110.06	2017-04-12	-0.0422107	110.06	2017-04-12	-0.00927364	110.06	2017-04-12	-0.0186727	110.06	2017-04-12	-0.0235971	110.06	2017-04-12	0.0031785	110.06	2017-04-12	-0.0121398	110.06	2017-04-12	0.0087971	110.06	2017-04-12	-0.0102054	110.06	2017-04-12	-0.00162964	110.06	2017-04-12	-0.00962697	110.06	2017-04-12	-0.00491401
2017-04-13	-0.00190118	113.29	2018-05-01	0	125.71	2017-04-13	0.00350321	113.29	2017-04-13	-0.00244548	113.29	2017-04-13	0.00209076	113.29	2017-04-13	-0.00542847	113.29	2017-04-13	0.0145442	113.29	2017-04-13	0.00116392	113.29	2017-04-13	0.00104657	113.29	2017-04-13	0.00523935	113.29	2017-04-13	-0.00245109	113.29	2017-04-13	0.00684674	113.29	2017-04-13	-0.00837643	113.29	2017-04-13	-0.00728189	113.29	2017-04-13	0.00238923	113.29	2017-04-13	-0.00334465	113.29	2017-04-13	-0.00216984
2017-04-18	0.00290622	116.04	2018-05-02	0	127.29	2017-04-18	0.01233	116.04	2017-04-18	0.0126179	116.04	2017-04-18	0.00347492	116.04	2017-04-18	-0.0101603	116.04	2017-04-18	-0.0525099	116.04	2017-04-18	-0.0259245	116.04	2017-04-18	-0.0515135	116.04	2017-04-18	-0.0541728	116.04	2017-04-18	-0.00418982	116.04	2017-04-18	0.0313458	116.04	2017-04-18	-0.0255587	116.04	2017-04-18	-0.0469521	116.04	2017-04-18	-0.0110161	116.04	2017-04-18	-0.0182971	116.04	2017-04-18	0.0141179
2017-04-19	0.00315745	116.45	2018-05-03	0	127.94	2017-04-19	0.00230017	116.45	2017-04-19	0.00308772	116.45	2017-04-19	0.00197265	116.45	2017-04-19	-0.00947126	116.45	2017-04-19	0.00822694	116.45	2017-04-19	-0.0464253	116.45	2017-04-19	-0.0144207	116.45	2017-04-19	-0.0295187	116.45	2017-04-19	-0.00127866	116.45	2017-04-19	0.0189234	116.45	2017-04-19	0.00587942	116.45	2017-04-19	-0.0440076	116.45	2017-04-19	0.00372195	116.45	2017-04-19	0.00380628	116.45	2017-04-19	0.00737152
2017-04-20	0.00819979	119.7	2018-05-04	0	130.22	2017-04-20	0.00454369	119.7	2017-04-20	0.00503216	119.7	2017-04-20	0.00202192	119.7	2017-04-20	-0.0176005	119.7	2017-04-20	-0.0173993	119.7	2017-04-20	-0.0227666	119.7	2017-04-20	0.0133187	119.7	2017-04-20	0	119.7	2017-04-20	0.00483203	119.7	2017-04-20	0	119.7	2017-04-20	0.0327714	119.7	2017-04-20	0.0150667	119.7	2017-04-20	0.00588301	119.7	2017-04-20	0	119.7	2017-04-20	0.0164849
2017-04-21	0.00455097	118.84	2018-05-07	0.00136955	126.75	2017-04-21	0.00602632	118.84	2017-04-21	0.00600536	118.84	2017-04-21	0.00429629	118.84	2017-04-21	0.0016129	118.84	2017-04-21	-0.0841832	118.84	2017-04-21	-0.00555913	118.84	2017-04-21	-0.0485697	118.84	2017-04-21	0.00257932	118.84	2017-04-21	0.00290619	118.84	2017-04-21	0.0114697	118.84	2017-04-21	-0.00973311	118.84	2017-04-21	-0.022269	118.84	2017-04-21	0.00843704	118.84	2017-04-21	-0.00210168	118.84	2017-04-21	-0.00744207
2017-04-24	0.01136	116.14	2018-05-08	0	128.12	2017-04-24	0.0113429	116.14	2017-04-24	0.00927057	116.14	2017-04-24	0.015597	116.14	2017-04-24	0.0128104	116.14	2017-04-24	-0.104565	116.14	2017-04-24	-0.0116456	116.14	2017-04-24	-0.0329442	116.14	2017-04-24	-0.00257932	116.14	2017-04-24	0.0127953	116.14	2017-04-24	0.0432424	116.14	2017-04-24	0.0328484	116.14	2017-04-24	-0.0210712	116.14	2017-04-24	0.0238411	116.14	2017-04-24	0.0202808	116.14	2017-04-24	0.0136962
2017-04-25	-0.0226654	116.64	2018-05-09	0.0267823	134.18	2017-04-25	-0.00406219	116.64	2017-04-25	0.00793286	116.64	2017-04-25	0.00690643	116.64	2017-04-25	0.00317713	116.64	2017-04-25	0.0430453	116.64	2017-04-25	-0.0104667	116.64	2017-04-25	0.014252	116.64	2017-04-25	-0.000516662	116.64	2017-04-25	-0.00430687	116.64	2017-04-25	-0.00478961	116.64	2017-04-25	0.00189113	116.64	2017-04-25	0.0898231	116.64	2017-04-25	-0.00749542	116.64	2017-04-25	0.00626348	116.64	2017-04-25	0.00414782
2017-04-26	0.00122139	115.83	2018-05-10	0	134.85	2017-04-26	-0.00028215	115.83	2017-04-26	-0.00985715	115.83	2017-04-26	0.00829709	115.83	2017-04-26	0.0110411	115.83	2017-04-26	-0.0102042	115.83	2017-04-26	0.0130664	115.83	2017-04-26	-0.0214549	115.83	2017-04-26	0.000516662	115.83	2017-04-26	-0.000719619	115.83	2017-04-26	0.019695	115.83	2017-04-26	-0.000134962	115.83	2017-04-26	-0.090107	115.83	2017-04-26	0.0203489	115.83	2017-04-26	-0.00940999	115.83	2017-04-26	0.00469264
2017-04-27	0.00291788	116.4	2018-05-11	0	136.89	2017-04-27	0.0013697	116.4	2017-04-27	0.00827561	116.4	2017-04-27	0.000923361	116.4	2017-04-27	-0.0102484	116.4	2017-04-27	0.0431577	116.4	2017-04-27	0.0188604	116.4	2017-04-27	-0.00483093	116.4	2017-04-27	0.00720538	116.4	2017-04-27	0.0192502	116.4	2017-04-27	-0.019695	116.4	2017-04-27	0.0122075	116.4	2017-04-27	-0.0696828	116.4	2017-04-27	-0.000103837	116.4	2017-04-27	-0.00439214	116.4	2017-04-27	-0.000936768
2017-04-28	-0.00625245	117.49	2018-05-14	0	130.7	2017-04-28	-0.00987143	117.49	2017-04-28	0.00874887	117.49	2017-04-28	-0.00637829	117.49	2017-04-28	-0.00635932	117.49	2017-04-28	0.00294262	117.49	2017-04-28	0.0147526	117.49	2017-04-28	0.0203722	117.49	2017-04-28	0.00613499	117.49	2017-04-28	-0.0124347	117.49	2017-04-28	-0.0103414	117.49	2017-04-28	-0.0103197	117.49	2017-04-28	-0.0033552	117.49	2017-04-28	0.00228192	117.49	2017-04-28	-0.00645035	117.49	2017-04-28	-0.0130178
2017-05-02	0.00014844	119.06	2018-05-15	0	131.25	2017-05-02	-0.00256468	119.06	2017-05-02	-0.00754885	119.06	2017-05-02	0.00144382	119.06	2017-05-02	0.0181751	119.06	2017-05-02	0.00877626	119.06	2017-05-02	-0.000418498	119.06	2017-05-02	-0.00356507	119.06	2017-05-02	-0.010246	119.06	2017-05-02	-0.0212265	119.06	2017-05-02	0.00965525	119.06	2017-05-02	0.00564214	119.06	2017-05-02	-0.00735974	119.06	2017-05-02	0.0106148	119.06	2017-05-02	-0.00114556	119.06	2017-05-02	0.0169464
2017-05-03	0.000408095	120.05	2018-05-16	0	129.79	2017-05-03	0.000733437	120.05	2017-05-03	-0.000272606	120.05	2017-05-03	0.000566645	120.05	2017-05-03	-0.00392311	120.05	2017-05-03	0.00580834	120.05	2017-05-03	0.0235792	120.05	2017-05-03	0.00711747	120.05	2017-05-03	-0.00154599	120.05	2017-05-03	-0.00265095	120.05	2017-05-03	-0.0124311	120.05	2017-05-03	-0.0098271	120.05	2017-05-03	-0.0180129	120.05	2017-05-03	0.00102459	120.05	2017-05-03	0.0019417	120.05	2017-05-03	0.000746547
2017-05-04	0.00336969	118.23	2018-05-17	0	128.93	2017-05-04	0.000977079	118.23	2017-05-04	-0.00174644	118.23	2017-05-04	0.00190364	118.23	2017-05-04	-0.000786473	118.23	2017-05-04	-0.0308772	118.23	2017-05-04	-0.0572065	118.23	2017-05-04	-0.0275632	118.23	2017-05-04	-0.000515863	118.23	2017-05-04	0.00684153	118.23	2017-05-04	0.0697801	118.23	2017-05-04	0.0149046	118.23	2017-05-04	-0.0406131	118.23	2017-05-04	0.0039859	118.23	2017-05-04	-0.0659953	118.23	2017-05-04	0.0146312
2017-05-05	0.00927261	116.6	2018-05-18	0	124.2	2017-05-05	0.0127766	116.6	2017-05-05	0.0105413	116.6	2017-05-05	0.00727239	116.6	2017-05-05	0.0187067	116.6	2017-05-05	-0.0578907	116.6	2017-05-05	-0.0773767	116.6	2017-05-05	-0.0295953	116.6	2017-05-05	-0.00569212	116.6	2017-05-05	0.00652413	116.6	2017-05-05	-0.00584987	116.6	2017-05-05	0.0112651	116.6	2017-05-05	-0.021109	116.6	2017-05-05	0.00731711	116.6	2017-05-05	0.038002	116.6	2017-05-05	0.00146978
2017-05-08	-0.00194307	107.27	2018-05-21	0	120.31	2017-05-08	0.000923602	107.27	2017-05-08	0.00544432	107.27	2017-05-08	0.00183533	107.27	2017-05-08	-0.0124322	107.27	2017-05-08	-0.103253	107.27	2017-05-08	-0.102351	107.27	2017-05-08	-0.0566432	107.27	2017-05-08	-0.0209761	107.27	2017-05-08	-0.0248733	107.27	2017-05-08	0.00843887	107.27	2017-05-08	-0.00621325	107.27	2017-05-08	-0.0579823	107.27	2017-05-08	0.000708538	107.27	2017-05-08	-0.00097234	107.27	2017-05-08	-0.0215262
2017-05-09	0.00501493	105.52	2018-05-22	0.0657453	122.06	2017-05-09	0.00140385	105.52	2017-05-09	0.00477302	105.52	2017-05-09	0.00132342	105.52	2017-05-09	0.0054581	105.52	2017-05-09	0.0179663	105.52	2017-05-09	-0.00519482	105.52	2017-05-09	0.0196728	105.52	2017-05-09	0.016816	105.52	2017-05-09	0.00461895	105.52	2017-05-09	-0.0032373	105.52	2017-05-09	0.00119276	105.52	2017-05-09	0.0292398	105.52	2017-05-09	-0.00354772	105.52	2017-05-09	0.0034756	105.52	2017-05-09	-0.0143588
2017-05-10	-0.00780781	105.15	2018-05-23	0	125.08	2017-05-10	-0.00554664	105.15	2017-05-10	-0.0201579	105.15	2017-05-10	-0.0112539	105.15	2017-05-10	-0.0038956	105.15	2017-05-10	0.0176492	105.15	2017-05-10	-0.0757118	105.15	2017-05-10	-0.0196728	105.15	2017-05-10	0	105.15	2017-05-10	0.00423067	105.15	2017-05-10	0.00775198	105.15	2017-05-10	-0.00344965	105.15	2017-05-10	-0.0186986	105.15	2017-05-10	0.0014206	105.15	2017-05-10	0.00244611	105.15	2017-05-10	-0.00228615
2017-05-11	0.00128717	105.24	2018-05-24	-0.0127657	125.18	2017-05-11	-0.00238081	105.24	2017-05-11	0.00414034	105.24	2017-05-11	0.00303054	105.24	2017-05-11	0.000780336	105.24	2017-05-11	0.0430768	105.24	2017-05-11	0.0183696	105.24	2017-05-11	0.00791561	105.24	2017-05-11	0	105.24	2017-05-11	9.17726e-05	105.24	2017-05-11	0.0197522	105.24	2017-05-11	-0.0166179	105.24	2017-05-11	0.0380639	105.24	2017-05-11	-0.0043697	105.24	2017-05-11	-0.00454025	105.24	2017-05-11	0.00513651
2017-05-12	-0.00305512	102.16	2018-05-25	0	123.43	2017-05-12	-0.000282845	102.16	2017-05-12	-0.00375828	102.16	2017-05-12	0.00312364	102.16	2017-05-12	-0.00156128	102.16	2017-05-12	-0.0021645	102.16	2017-05-12	-0.0183696	102.16	2017-05-12	-0.00791561	102.16	2017-05-12	0.0036411	102.16	2017-05-12	-0.0111661	102.16	2017-05-12	-0.0101459	102.16	2017-05-12	0.00619698	102.16	2017-05-12	-0.00539812	102.16	2017-05-12	0.000203666	102.16	2017-05-12	-0.00764753	102.16	2017-05-12	-0.000569422
2017-05-15	0.00401023	93.63	2018-05-28	0	122.21	2017-05-15	0.00322776	93.63	2017-05-15	-0.00470409	93.63	2017-05-15	-0.00209842	93.63	2017-05-15	-0.00705609	93.63	2017-05-15	-0.0545489	93.63	2017-05-15	-0.00959646	93.63	2017-05-15	0.00791561	93.63	2017-05-15	0.0692005	93.63	2017-05-15	0.00804108	93.63	2017-05-15	-0.00575265	93.63	2017-05-15	-0.00255497	93.63	2017-05-15	-0.0323163	93.63	2017-05-15	-0.00397899	93.63	2017-05-15	0.0164034	93.63	2017-05-15	0.00246516
2017-05-16	-0.00257353	93.26	2018-05-29	0	122.83	2017-05-16	-0.00351069	93.26	2017-05-16	0.00169821	93.26	2017-05-16	0.000563424	93.26	2017-05-16	0.0117326	93.26	2017-05-16	-0.016148	93.26	2017-05-16	0.0263099	93.26	2017-05-16	0.0246606	93.26	2017-05-16	-0.041549	93.26	2017-05-16	9.20514e-05	93.26	2017-05-16	-0.0051414	93.26	2017-05-16	-0.00107773	93.26	2017-05-16	0.0245051	93.26	2017-05-16	0.00611498	93.26	2017-05-16	-0.00523415	93.26	2017-05-16	0.017088
2017-05-17	-0.0089113	92.79	2018-05-30	0	123.07	2017-05-17	-0.00429411	92.79	2017-05-17	-0.0216895	92.79	2017-05-17	-0.0169382	92.79	2017-05-17	-0.00702305	92.79	2017-05-17	0.0246926	92.79	2017-05-17	0.0158951	92.79	2017-05-17	0.0051151	92.79	2017-05-17	-0.0188637	92.79	2017-05-17	-0.01353	92.79	2017-05-17	-0.0407683	92.79	2017-05-17	-0.0198754	92.79	2017-05-17	0.00814945	92.79	2017-05-17	-0.0161839	92.79	2017-05-17	-0.0264328	92.79	2017-05-17	-0.0271766
2017-05-18	-0.00715673	92.49	2018-05-31	0	120.97	2017-05-18	0.00227088	92.49	2017-05-18	-0.00774893	92.49	2017-05-18	0.00327571	92.49	2017-05-18	-0.00470958	92.49	2017-05-18	-0.0440651	92.49	2017-05-18	-0.0131365	92.49	2017-05-18	-0.0076825	92.49	2017-05-18	-0.0192264	92.49	2017-05-18	0.00242289	92.49	2017-05-18	-0.000671366	92.49	2017-05-18	0.00671465	92.49	2017-05-18	-0.0129341	92.49	2017-05-18	0.00319604	92.49	2017-05-18	-0.00424651	92.49	2017-05-18	-0.0142584
[truncated: 1,764 more rows]
[truncated: 175 more columns]

## Sheet: MSCI
Date	LMT	MSCI	Date	RYTT	MSCI	Date	NOC	MSCI	Date	BA	MSCI	Date	GD	MSCI	Date	BAES	MSCI	Date	NORINCO	MSCI	Date	AVIC	MSCI	Date	CAERO	MSCI	Date	CETC	MSCI	Date	LHX	MSCI	Date	LDOF	MSCI	Date	AIR	MSCI	Date	CSSC	MSCI	Date	TCFP	MSCI	Date	HII	MSCI	Date	LDOS
[truncated: 2,629 more rows]
[truncated: 175 more columns]
